# Supplementary material for: Enhancement of polyhydroxyalkanoate production by co-feeding lignin derivatives with glycerol in Pseudomonas putida KT2440
Source: Biotechnol Biofuels. 2021 Jan 7;14:11. doi: 10.1186/s13068-020-01861-2 (PMC7792162; doi:10.1186/s13068-020-01861-2)
Supplement: Supplementary file 2 — Additional file 2: Table S5. Normalized data of up-regulated protein of co-feeding glycerol + benzoate. Table S6. Normalized data of down-regulated protein of co-feeding glycerol + benzoate. Table S7. Normalized data of all intracellular protein of co-feeding glycerol + benzoate. [file 13068_2020_1861_MOESM2_ESM.xlsx]

## Sheet: up-regulated protein
Table S5. Normalized data of up-regulated protein of co-feeding glycerol + benzoate		Maxquant processed protein abundance (log2 transformed)										Median-centered protein abundance (log2 abundance subtract average abundance)
Protein Uniport ID	description	GL1	GL2	GL3	Co1 (Gly+Ben_1)	Co2 (Gly+Ben_2)	Co3 (Gly+Ben_3)	average abundance	p-value	q-value	Log2 ratio (Co/GL)	GL1	GL2	GL3	Co1(Gly+Ben_1)	Co2 (Gly+Ben_2)	Co3 (Gly+Ben_3)
Q88GK6_PSEPK	Muconate cycloisomerase 1 (complement(4238249..4237128))	22.4742	23.2449	22.7329	30.4828	28.3295	29.7537	26.1697	0.000565746	0.00808	6.70466	-3.69543	-2.92477	-3.4368	4.31312	2.15987	3.584
Q88GK8_PSEPK	catechol 1,2-dioxygenase (complement(4236772..4235837))	26.6119	26.3855	26.3041	31.3554	30.3179	30.8885	28.6439	0.00014746	0.00816	4.42006	-2.03197	-2.25832	-2.3398	2.7115	1.674	2.24459
Q88N39_PSEPK	beta-ketoadipyl-CoA thiolase 1569190..1570392	26.3627	27.3271	27.262	30.0585	29.4828	30.2269	28.4534	0.00156915	0.00846281	2.93878	-2.09065	-1.12621	-1.19132	1.60518	1.02946	1.77353
Q88PP3_PSEPK	Outer membrane efflux protein (complement(926625..925189))	27.2079	27.3829	27.036	29.9217	29.8835	29.4257	28.4763	0.000175789	0.00755556	2.53469	-1.26838	-1.0934	-1.44025	1.44541	1.40719	0.949441
Q88NK1_PSEPK	basic-amino-acid specific porin OprD (complement(1386456..1385191))	30.7958	30.1569	30.2853	32.0795	31.9994	32.4007	31.2863	0.00162277	0.0083252	1.74722	-0.490495	-1.12935	-1.00098	0.793256	0.713122	1.11445
Q88PP2_PSEPK	putative Surface adhesion protein (complement(945621..926689))	32.0956	32.0964	31.9322	33.5865	34.4389	33.3036	32.9089	0.00738068	0.0152267	1.73495	-0.813261	-0.812476	-0.976685	0.677652	1.53004	0.394727
Q88D68_PSEPK	diguanylate cyclase (complement(5651192..5649066))	26.614	27.4328	26.4311	28.6171	28.6619	28.3927	27.6916	0.00559358	0.0117683	1.73125	-1.07761	-0.258765	-1.2605	0.925441	0.970325	0.701109
Q88LC8_PSEPK	P-47-related protein (complement(2278579..2277347))	32.3284	32.9492	32.2545	34.315	34.6709	33.5778	33.3493	0.0126459	0.02267	1.67717	-1.02089	-0.400094	-1.09477	0.965697	1.32157	0.228484
HFQ_PSEPK	RNA-binding protein Hfq (complement(5564519..5564259))	27.4478	27.9008	27.7962	28.9091	29.4408	29.7346	28.5382	0.00405468	0.0119817	1.64654	-1.09041	-0.637421	-0.741982	0.370874	0.902538	1.1964
Q88KM6_PSEPK	putative Sugar ABC transporter, periplasmic sugar-binding protein 2582774..2584513	32.6661	32.6986	32.767	34.358	34.5451	33.9506	33.4976	0.000902631	0.00848	1.574	-0.83147	-0.798943	-0.730591	0.860451	1.04749	0.45306
Q88JX1_PSEPK	conserved membrane protein of unknown function 2873221..2873694	28.3122	28.9384	29.11	30.1841	30.8169	30.0201	29.5636	0.0106069	0.0189674	1.55348	-1.25142	-0.625195	-0.453612	0.620495	1.25326	0.45647
Q88P20_PSEPK	Sulfatase domain protein (complement(1180777..1178789))	26.7335	26.7558	26.3753	27.9976	28.3545	28.1648	27.3969	0.000645282	0.0096	1.55075	-0.663416	-0.641092	-1.02161	0.600685	0.957598	0.767838
Q88NE3_PSEPK	Universal stress protein family (complement(1450543..1450097))	25.1082	25.3693	25.1455	27.3321	26.7438	26.0362	25.9559	0.0174955	0.0270083	1.49639	-0.84765	-0.58653	-0.810399	1.37625	0.787951	0.080382
Q88MB5_PSEPK	conserved exported protein of unknown function 1854989..1856329	33.9287	34.2261	33.9912	35.4636	36.0242	35.0884	34.787	0.0067309	0.0136194	1.47677	-0.858369	-0.560914	-0.795865	0.676528	1.23721	0.301409
Q88P31_PSEPK	glucose 6-phosphate-1-dehydrogenase 1165616..1167085	31.1628	31.0386	31.3923	32.9642	32.2846	32.7534	31.9327	0.00288571	0.00855556	1.46952	-0.769874	-0.894075	-0.540332	1.03155	0.351969	0.820758
Q88GP7_PSEPK	Oxidoreductase, aldo/keto reductase family 4172367..4173191	28.7366	28.7522	28.5323	30.133	30.216	30.0447	29.4025	7.24288e-05	0.0145714	1.45749	-0.665841	-0.650251	-0.870139	0.730481	0.813569	0.642182
Q88LC9_PSEPK	conserved membrane protein of unknown function (complement(2277321..2275678))	34.2811	34.6261	33.8376	35.8573	36.287	34.9466	34.9726	0.0337003	0.0471083	1.44874	-0.691565	-0.34653	-1.13501	0.884687	1.3144	-0.0259844
Q88ES9_PSEPK	flagellar protein (complement(4965821..4965528))	26.1709	25.6596	26.1043	27.774	27.7565	26.7385	26.7007	0.0187524	0.0290865	1.44476	-0.529725	-1.04108	-0.596337	1.07339	1.05587	0.0378828
Q88ER4_PSEPK	Flagellar basal-body rod modification protein FlgD (complement(4982681..4981980))	26.8027	26.5226	26.9046	27.926	28.6421	27.9674	27.4609	0.00516349	0.012241	1.43521	-0.658231	-0.938285	-0.556298	0.465131	1.18123	0.506454
Q88PT0_PSEPK	Response regulator/TPR domain protein 886967..888574	26.3681	27.1012	26.7971	28.4671	28.0913	27.8524	27.4462	0.00764594	0.0161447	1.38149	-1.07814	-0.345011	-0.649089	1.02091	0.645135	0.406194
Q88ER5_PSEPK	Flagellar hook protein FlgE (complement(4981951..4980629))	26.2708	26.8376	26.7918	27.7585	28.4552	27.817	27.3218	0.00875037	0.0169024	1.37685	-1.05102	-0.484213	-0.530045	0.436668	1.13342	0.49519
Q88PP5_PSEPK	Protein secretion ABC efflux system, membrane fusion protein (complement(923027..921843))	25.5925	25.9086	26.343	27.4171	27.2157	27.2777	26.6258	0.00386105	0.0106233	1.35543	-1.03329	-0.717134	-0.28273	0.7913	0.589899	0.651951
Q88PT3_PSEPK	conserved exported protein of unknown function 880486..882372	30.8321	30.9028	30.6781	31.9116	32.3984	32.1032	31.471	0.00103805	0.00706667	1.33338	-0.638903	-0.568213	-0.792954	0.440528	0.927396	0.632146
Q88FT4_PSEPK	glutathionyl-hydroquinone reductase 4506305..4507282	27.1693	27.8959	27.688	29.4741	28.8108	28.4392	28.2462	0.0235968	0.0360449	1.32366	-1.07693	-0.350322	-0.55824	1.22787	0.564614	0.193011
Q88MB4_PSEPK	conserved protein of unknown function 1856295..1856825	30.6746	30.8772	30.3104	32.1649	32.0545	31.6074	31.2815	0.00513141	0.0122903	1.32153	-0.606861	-0.404337	-0.97109	0.883394	0.772997	0.325897
Q88PP6_PSEPK	putative chemotaxis protein (complement(921750..920851))	28.6392	29.1969	28.8849	30.2849	30.3223	30.0544	29.5638	0.0019477	0.00889855	1.31353	-0.924567	-0.366822	-0.678908	0.721164	0.758505	0.490627
Q88L09_PSEPK	putative CheV-like chemotaxis protein 2428076..2429011	27.9233	28.1353	28.0223	29.0699	29.5099	29.4376	28.6831	0.000925238	0.00825974	1.31218	-0.759736	-0.547793	-0.660737	0.38689	0.82685	0.754526
Q88HX1_PSEPK	Acetyltransferase, GNAT family (complement(3669315..3668746))	27.3624	27.6861	27.5375	28.9031	28.9739	28.4901	28.1588	0.00207742	0.00897959	1.26037	-0.796409	-0.472793	-0.621356	0.744292	0.815009	0.331256
Q88IQ6_PSEPK	putative Cytochrome c551 peroxidase 3346698..3347696	27.5277	27.7995	27.4387	28.9815	29.0933	28.4637	28.2174	0.0048071	0.0121646	1.25755	-0.689711	-0.417868	-0.778744	0.764078	0.875911	0.246335
Q88RM6_PSEPK	cytochrome c oxidase subunit 2 108810..109937	28.9673	28.4685	28.6295	29.7647	29.8664	30.1285	29.3041	0.00252067	0.00927711	1.23146	-0.336845	-0.835672	-0.674673	0.460596	0.562202	0.824392
Q88EE4_PSEPK	putative aerotaxis receptor (complement(5136569..5135004))	29.8316	29.9975	29.8481	31.1066	31.1492	31.1064	30.5066	2.32267e-05	0.027	1.22834	-0.674978	-0.509047	-0.65848	0.60005	0.642654	0.5998
A0A140FW01_PSEPK	protein of unknown function 751981..752286	30.9985	30.7155	31.2333	32.3971	32.4914	31.7238	31.5933	0.0126705	0.0226139	1.22163	-0.594741	-0.877723	-0.359979	0.803784	0.898102	0.130557
Q88EE6_PSEPK	Agglutination protein 5132919..5134277	30.7511	30.2959	30.3356	31.5274	31.7009	31.7578	31.0615	0.00173337	0.00974603	1.20115	-0.310361	-0.765548	-0.725823	0.465962	0.6394	0.69637
Q88NB5_PSEPK	putative amino-acid ABC transporter-binding protein YhdW 1482827..1483855	34.3923	34.0788	33.8987	35.084	35.0408	35.8413	34.7226	0.015696	0.0251126	1.19877	-0.330358	-0.643865	-0.823934	0.361373	0.318148	1.11864
Q88PY7_PSEPK	putative hydrolase 826810..827430	32.3975	32.072	32.0963	33.3433	33.3801	33.398	32.7812	0.000363228	0.00721951	1.18519	-0.383677	-0.709173	-0.684935	0.562124	0.598852	0.616808
Q88ES8_PSEPK	flagellar chaperone, inhibits premature FliC assembly (complement(4966235..4965840))	28.0087	28.3576	28.1048	29.3687	29.5274	29.0898	28.7428	0.00207171	0.00910345	1.1716	-0.734134	-0.385215	-0.638044	0.625836	0.784547	0.34701
Q88HF7_PSEPK	conserved protein of unknown function (complement(3854194..3853799))	27.362	26.9523	27.4791	29.0184	28.1394	28.1354	27.8477	0.0251309	0.0377611	1.16658	-0.485727	-0.895477	-0.368668	1.17065	0.291616	0.287609
Q88ER8_PSEPK	flagellar basal-body rod protein FlgG (complement(4979421..4978636))	27.4455	27.5786	27.7524	28.3644	28.9728	28.9186	28.1721	0.00559595	0.0117231	1.15978	-0.726605	-0.593463	-0.41961	0.192344	0.800758	0.746576
Q88RD1_PSEPK	conserved protein of unknown function 251268..251759	30.174	30.5251	30.9354	32.187	31.4003	31.5204	31.1237	0.0244847	0.0362246	1.15772	-0.94967	-0.598646	-0.18826	1.06325	0.276646	0.396678
Q88IB8_PSEPK	conserved protein of unknown function (complement(3466825..3466349))	28.1049	28.2467	28.0334	29.4359	29.5425	28.8792	28.7071	0.00575166	0.0113309	1.15753	-0.60222	-0.460399	-0.673677	0.728794	0.835385	0.172118
Q88L08_PSEPK	conserved protein of unknown function 2429067..2429870	27.3758	26.7549	27.1221	28.195	28.206	28.2924	27.6577	0.00329613	0.00969072	1.14688	-0.281943	-0.902762	-0.535612	0.537281	0.548319	0.634718
Q88HD9_PSEPK	Sensor histidine kinase (complement(3874139..3872688))	25.9954	26.0553	25.694	27.2667	27.038	26.8683	26.4863	0.0020657	0.00916667	1.14277	-0.490892	-0.430971	-0.792291	0.780404	0.551713	0.382037
Q88EU2_PSEPK	Flagellar hook-length control protein FliK (complement(4952272..4951007))	26.4882	26.6782	26.6051	27.4015	28.2917	27.482	27.1578	0.0172817	0.0267254	1.13454	-0.669545	-0.479623	-0.552647	0.243682	1.1339	0.324235
Q88R76_PSEPK	regulator of murein cross-linking 313387..313827	33.9435	33.8051	33.847	34.8707	35.2049	34.8497	34.4201	0.000813137	0.00949254	1.1099	-0.476648	-0.615034	-0.57316	0.450548	0.78475	0.429544
Q88KV0_PSEPK	conserved protein of unknown function (complement(2495857..2495432))	28.3686	28.4746	28.1879	29.492	29.6119	29.2236	28.8931	0.00150477	0.00875214	1.09879	-0.524534	-0.418466	-0.705186	0.598891	0.718787	0.330508
Q88Q98_PSEPK	Omega-amino acid--pyruvate aminotransferase 694160..695506	28.1501	28.1128	27.7551	28.9817	29.0151	29.2793	28.549	0.0023031	0.00993548	1.08606	-0.398951	-0.43619	-0.793946	0.432679	0.466117	0.730291
Q88FX3_PSEPK	periplasmic binding subunit of unknown solute 4460535..4461485	30.4926	30.3416	30.2582	31.2744	31.8014	31.2283	30.8994	0.00548317	0.011814	1.07055	-0.406833	-0.557807	-0.641181	0.375018	0.901951	0.328852
Q88JD6_PSEPK	DNA-binding response regulator 3102814..3103476	27.9573	27.9276	27.5561	28.9029	29.0668	28.6485	28.3432	0.0039544	0.0105741	1.05905	-0.385869	-0.415623	-0.787078	0.559696	0.723604	0.305271
Q88C45_PSEPK	aspartate ammonia-lyase 6084891..6086327	28.3116	27.5026	28.1314	29.1342	28.7052	29.2809	28.511	0.0242743	0.0358903	1.05823	-0.199387	-1.00842	-0.379545	0.623175	0.19422	0.769957
Q88C54_PSEPK	putative phosphate ABC transporter, periplasmic phosphate-binding protein (complement(6077698..6076700))	29.0897	29.3253	29.1696	30.2927	30.4161	30.0349	29.7214	0.00133428	0.00693333	1.05305	-0.631675	-0.396114	-0.551782	0.571372	0.694716	0.313483
Q88EQ7_PSEPK	conserved protein of unknown function 4987040..4987507	28.0887	28.13	28.2223	29.2013	29.3394	28.9975	28.6632	0.000642055	0.00996226	1.0324	-0.57449	-0.533238	-0.440879	0.538123	0.676164	0.334319
Q88ET2_PSEPK	two component system AtoC DNA-binding transcriptional activator (complement(4962437..4961082))	26.3403	26.3492	26.1103	27.3081	27.4305	27.1385	26.7795	0.000880249	0.00859459	1.02577	-0.439194	-0.430288	-0.669174	0.528627	0.651001	0.359028
Q88DN2_PSEPK	conserved protein of unknown function (complement(5456041..5455727))	28.0442	28.3298	28.2605	29.4178	29.2682	28.9818	28.7171	0.00279364	0.00885057	1.01107	-0.67284	-0.387215	-0.456543	0.700704	0.551153	0.264742
Q88MB3_PSEPK	putative Dehydrogenase subunit 1856822..1859080	33.8357	33.8398	33.4991	34.8408	34.9229	34.4312	34.2282	0.00602258	0.0117673	1.00678	-0.392512	-0.388468	-0.729193	0.612562	0.694627	0.202985
AROQ1_PSEPK	3-dehydroquinate dehydratase 1, type II (complement(650711..650256))	27.5835	27.5323	28.1007	28.8012	28.5598	28.7945	28.2287	0.00779125	0.0158323	0.979677	-0.645182	-0.696364	-0.12797	0.5725	0.331133	0.565883
Q88DC3_PSEPK	Flagellar motor rotation protein (complement(5575293..5574253))	28.5238	28.4321	28.388	29.4149	29.4775	29.376	28.9354	3.99236e-05	0.034	0.974856	-0.411592	-0.503302	-0.54739	0.479548	0.542086	0.440651
Q88H29_PSEPK	conserved protein of unknown function (complement(4009170..4008082))	26.4174	26.747	27.3571	27.8729	27.8344	27.7307	27.3266	0.0251117	0.037703	0.972167	-0.909182	-0.579566	0.0304979	0.546329	0.507846	0.404075
Q88FW0_PSEPK	Sensor histidine kinase (complement(4477991..4476873))	26.2593	26.494	26.262	27.6659	27.2799	26.9854	26.8244	0.010115	0.0189721	0.971977	-0.565084	-0.330452	-0.562429	0.841442	0.455513	0.161009
Q88PG6_PSEPK	dipeptide ABC transporter - periplasmic binding protein (complement(1026967..1025375))	31.0307	30.9396	31.1684	32.093	32.1364	31.808	31.5294	0.00140102	0.0076	0.966243	-0.498641	-0.589784	-0.36094	0.563687	0.606992	0.278686
Q88R99_PSEPK	outer-membrane porin E 288582..289916	29.7429	29.8046	29.6688	30.4632	31.1744	30.4754	30.2216	0.0154574	0.0251518	0.965556	-0.478632	-0.416977	-0.552725	0.241666	0.952869	0.253799
Q88C01_PSEPK	putative exported protein (complement(6134793..6134434))	29.6663	29.6632	30.1819	30.8557	30.6778	30.8532	30.3163	0.00624729	0.0131307	0.958469	-0.65008	-0.653149	-0.134474	0.539371	0.36149	0.536844
Q88EQ8_PSEPK	Negative regulator of flagellin synthesis FlgM 4986676..4986990	28.1147	28.0022	28.2516	29.0165	29.1455	29.0504	28.5968	0.000317124	0.0074	0.947978	-0.482157	-0.594643	-0.345167	0.419695	0.548733	0.453539
MCPP_PSEPK	Methyl-accepting chemotaxis transducer (complement(3264546..3262912))	28.9664	29.0821	29.0852	30.0026	29.9307	30.0364	29.5172	4.60179e-05	0.0291429	0.945378	-0.550815	-0.435185	-0.432067	0.485391	0.413486	0.519191
Q88KI3_PSEPK	conserved protein of unknown function 2637038..2637817	29.1503	29.5677	29.4429	30.4458	30.2101	30.3366	29.8589	0.00260379	0.00911243	0.943893	-0.70862	-0.291229	-0.415991	0.586893	0.351239	0.477707
Q88RI9_PSEPK	conserved protein of unknown function (complement(149024..148086))	26.538	27.3835	27.0747	28.2164	27.8595	27.7475	27.4699	0.0296204	0.041686	0.942412	-0.931938	-0.0864277	-0.395252	0.746466	0.389574	0.277578
Q88IQ4_PSEPK	putative sensor histidine kinase/response regulator 3349504..3350907	27.1209	27.7138	27.1545	28.409	28.0797	28.3267	27.8008	0.0120967	0.0219697	0.942054	-0.679879	-0.0869322	-0.64627	0.608224	0.278962	0.525895
Q88F29_PSEPK	conserved exported protein of unknown function 4855222..4856028	28.7503	28.9026	28.8107	29.7308	29.9503	29.596	29.2901	0.00112536	0.00782796	0.937848	-0.539813	-0.387559	-0.479401	0.440679	0.660201	0.305892
Q88PT2_PSEPK	conserved exported protein of unknown function 882398..883762	35.3319	35.4875	35.1181	36.1292	36.425	36.1681	35.7766	0.00280549	0.0088	0.928248	-0.444724	-0.28916	-0.658488	0.352552	0.648332	0.391488
Q88KU2_PSEPK	conserved exported protein of unknown function 2503874..2504191	27.4412	27.5867	28.1352	28.5415	28.8797	28.5203	28.1841	0.0184784	0.0286585	0.926126	-0.742912	-0.59739	-0.0488866	0.357426	0.695576	0.336186
Q88P51_PSEPK	arginine/ornithine antiporter (complement(1142428..1141001))	26.6617	25.9781	25.9255	27.2206	27.0559	27.0481	26.6483	0.0195295	0.0299329	0.91977	0.013353	-0.670164	-0.722843	0.572261	0.407585	0.399809
Q88EU1_PSEPK	conserved protein of unknown function (complement(4952682..4952344))	29.4776	29.6398	29.7633	30.4543	30.6803	30.4234	30.0731	0.00152263	0.00860504	0.892465	-0.595517	-0.433357	-0.309823	0.381234	0.607154	0.35031
MCPA_PSEPK	Methyl-accepting chemotaxis protein PctB (complement(2566951..2565020))	30.3805	30.4775	30.6625	31.4141	31.3172	31.4516	30.9506	0.000643844	0.00977778	0.887442	-0.570063	-0.473074	-0.288025	0.463501	0.366588	0.501074
Q88C03_PSEPK	copper resistance protein A (complement(6133852..6131843))	30.7224	30.2776	30.3678	31.4108	31.2046	31.4139	30.8995	0.00433592	0.0123493	0.887172	-0.177115	-0.621882	-0.531761	0.511322	0.305086	0.514351
Q88QE9_PSEPK	aldehyde dehydrogenase (complement(633440..631920))	33.8448	34.0884	33.9068	34.9625	34.6591	34.851	34.3854	0.00157568	0.00839344	0.877555	-0.540606	-0.297075	-0.478651	0.577055	0.27368	0.465597
Q88H48_PSEPK	conserved exported protein of unknown function (complement(3991626..3990733))	29.0623	29.0761	29.1807	29.9466	30.2232	29.7292	29.5363	0.00433708	0.0122957	0.859987	-0.47405	-0.460244	-0.355686	0.410222	0.686856	0.192902
Q88I27_PSEPK	putative Dioxygenase, ferredoxin reductase component (complement(3599704..3598184))	27.4194	27.517	27.642	28.5708	28.3741	28.1918	27.9525	0.00255915	0.00922156	0.852818	-0.533118	-0.435545	-0.310564	0.618311	0.421613	0.239303
Q88CK6_PSEPK	Efflux membrane fusion protein, RND family (complement(5901951..5900884))	29.2624	29.2035	29.4195	30.1759	30.223	30.0447	29.7215	0.000522582	0.0082449	0.852704	-0.459105	-0.517979	-0.301972	0.454431	0.501468	0.323158
Q88L25_PSEPK	putative aerotaxis receptor (complement(2408564..2406999))	30.6147	30.6299	30.6561	31.2888	31.5863	31.5358	31.0519	0.000833602	0.00895775	0.836729	-0.437267	-0.421991	-0.395836	0.236927	0.534333	0.483834
Q88H77_PSEPK	Response regulator receiver protein (complement(3948639..3948109))	26.7682	27.1058	26.903	27.7271	27.8792	27.615	27.333	0.00281302	0.00875	0.814736	-0.564799	-0.227254	-0.430051	0.39404	0.546128	0.281936
Q88MT4_PSEPK	predicted polyamine ABC transporter, ATP-binding protein (complement(1689536..1688505))	27.7938	27.6127	27.2005	28.4155	28.3466	28.2834	27.9421	0.0106237	0.0188649	0.812803	-0.14826	-0.329359	-0.741586	0.47341	0.404497	0.341297
Q88P30_PSEPK	6-phosphogluconolactonase 1167057..1167785	33.6283	33.3546	33.5797	34.5238	34.236	34.2276	33.925	0.00329284	0.00974093	0.808297	-0.296687	-0.570453	-0.345306	0.598843	0.310986	0.302617
Q88PE3_PSEPK	RND efflux membrane fusion protein-related protein (complement(1049599..1048379))	26.1134	26.252	25.9414	26.9055	26.9535	26.868	26.5056	0.000979138	0.00757143	0.806745	-0.392237	-0.253642	-0.564238	0.3999	0.44787	0.362348
Q88RI5_PSEPK	Metalloprotease, insulinase family (complement(153606..152200))	27.6014	27.2465	27.3313	28.2235	28.0696	28.2981	27.7951	0.00313201	0.0088984	0.803979	-0.193622	-0.548532	-0.463815	0.428454	0.274516	0.502997
MCPQ_PSEPK	putative methyl-accepting chemotaxis protein 5717302..5719218	31.6824	31.7699	31.8718	32.7421	32.4617	32.5033	32.1719	0.00152669	0.00853333	0.794283	-0.489429	-0.401968	-0.300028	0.570189	0.289786	0.33145
Q88QC4_PSEPK	lipoprotein of unknown function 663135..668036	31.1616	31.0167	31.0245	31.7404	32.0249	31.8118	31.4633	0.00125475	0.00728	0.791426	-0.301732	-0.446612	-0.438796	0.277091	0.561567	0.348481
Q88FN7_PSEPK	4-alpha-glucanotransferase 4568071..4570140	31.9633	32.2927	32.157	33.036	32.9343	32.8122	32.5326	0.00238634	0.00968553	0.789832	-0.569291	-0.239879	-0.375579	0.503423	0.401719	0.279607
Q88K38_PSEPK	ribose ABC transporter, periplasmic ribose-binding subunit 2800658..2801617	31.0784	31.1287	31.3304	31.9829	32.209	31.7095	31.5732	0.00855399	0.0161481	0.787999	-0.494765	-0.444495	-0.242738	0.409791	0.635842	0.136365
A0A140FVX7_PSEPK	conserved protein of unknown function 220671..221030	29.913	29.5098	29.5539	30.4547	30.4862	30.3975	30.0525	0.0037848	0.0108246	0.787273	-0.139518	-0.542739	-0.498652	0.402228	0.433648	0.345033
Q88RA8_PSEPK	sulfur compound ABC transporter - ATP-binding subunit (complement(279577..278819))	26.2179	26.7004	26.7548	27.5316	27.175	27.3214	26.9502	0.0170489	0.026327	0.784941	-0.732257	-0.249774	-0.19538	0.581367	0.224839	0.371205
Q88QB2_PSEPK	Thiolase family protein 679114..680391	29.9212	29.8646	29.8357	30.6354	30.7613	30.5746	30.2655	0.000204596	0.00703448	0.783243	-0.344228	-0.400836	-0.429799	0.36991	0.495816	0.309138
Q88P42_PSEPK	glucokinase 1153099..1154058	27.7658	28.0658	28.1088	28.9746	28.4649	28.8336	28.3689	0.0140044	0.0237636	0.777573	-0.603139	-0.303084	-0.260137	0.60567	0.095973	0.464717
Q88ET9_PSEPK	putative Anti-sigma F factor antagonist (complement(4954745..4954440))	31.4588	31.3724	31.4566	32.2258	32.4616	31.928	31.8172	0.00780147	0.0157814	0.775839	-0.358447	-0.44476	-0.360551	0.408589	0.644361	0.110808
Q88P29_PSEPK	KHG/KDPG aldolase 1167776..1168483	31.2684	31.1693	31.0954	32.113	31.8454	31.8966	31.5647	0.00129104	0.00720792	0.773961	-0.296262	-0.395415	-0.469264	0.548297	0.280684	0.33196
Q88QF8_PSEPK	conserved protein of unknown function (complement(623680..623210))	31.8322	31.9112	32.2202	32.9885	32.7365	32.5541	32.3738	0.0111156	0.0208232	0.771835	-0.541571	-0.462606	-0.153576	0.61475	0.362705	0.180298
Q88DW4_PSEPK	conserved protein of unknown function 5347527..5350463	29.4881	29.5053	29.5781	30.3194	30.2893	30.2708	29.9085	1.56869e-05	0.054	0.769291	-0.420414	-0.40316	-0.330362	0.410862	0.380833	0.362242
Q88EB6_PSEPK	long-chain-fatty-acid/CoA ligase (complement(5174979..5173291))	27.9449	28.3435	28.1316	28.9223	28.8627	28.9111	28.5193	0.00287656	0.00865169	0.758748	-0.574479	-0.175884	-0.38776	0.402953	0.343377	0.391793
Q88E09_PSEPK	gamma-glutamyltranspeptidase (complement(5287305..5285638))	32.8961	32.8563	32.8333	33.6097	33.8039	33.4442	33.2406	0.00199694	0.00942857	0.75739	-0.34451	-0.384275	-0.4073	0.369166	0.563296	0.203623
Q88FA5_PSEPK	succinate dehydrogenase membrane b-556 subunit (complement(4739121..4738735))	28.723	28.3893	28.6514	29.2409	29.2454	29.543	28.9655	0.00607412	0.0130145	0.755161	-0.242504	-0.576178	-0.31406	0.275412	0.279863	0.577467
Q88M88_PSEPK	Glutathione peroxidase 1879208..1879816	30.9103	31.1327	31.0465	31.5481	32.1293	31.676	31.4071	0.0158956	0.0255599	0.754632	-0.496863	-0.274491	-0.360594	0.14093	0.722135	0.268882
Q88Q15_PSEPK	conserved protein of unknown function 797553..797942	30.9086	30.5751	31.0182	31.927	31.5236	31.302	31.2091	0.0295112	0.0412272	0.750277	-0.300508	-0.634007	-0.190901	0.717913	0.314535	0.092968
Q88CK5_PSEPK	HlyD family secretion protein (complement(5903036..5901948))	29.1172	29.1867	29.1822	29.9443	29.9347	29.8292	29.5324	6.77944e-05	0.017	0.740709	-0.415201	-0.345673	-0.350189	0.411968	0.402302	0.296793
Q88PQ1_PSEPK	conserved protein of unknown function 915540..916079	30.9084	31.0291	31.0753	31.6479	31.9665	31.6201	31.3746	0.00369279	0.0100194	0.740557	-0.466137	-0.345415	-0.299284	0.273361	0.591949	0.245525
Q88LW6_PSEPK	UDP-N-acetylglucosamine-2-epimerase (complement(2039479..2038337))	27.7728	28.3096	27.8209	28.8641	28.5753	28.6574	28.3333	0.0189088	0.02948	0.731173	-0.560549	-0.0237335	-0.512476	0.530773	0.241945	0.324041
Q88IZ6_PSEPK	conserved exported protein of unknown function (complement(3257153..3255873))	26.7601	26.5164	26.4923	27.0895	27.5549	27.3151	26.9547	0.0101493	0.0189192	0.730235	-0.194562	-0.438331	-0.462459	0.13481	0.600154	0.360388
Q88QZ6_PSEPK	AceF-S-acetyldihydrolipoate (complement(408004..406364))	34.5194	34.5354	34.3872	35.1168	35.1378	35.365	34.8436	0.00141302	0.00828571	0.725828	-0.324192	-0.30817	-0.456379	0.273155	0.294224	0.521362
Q88NW6_PSEPK	Outer membrane protein, OmpA family 1245646..1246599	31.577	31.856	31.7058	32.4359	32.6644	32.1904	32.0716	0.0106915	0.0197844	0.717312	-0.494586	-0.215615	-0.365767	0.36433	0.592826	0.118812
Q88RL4_PSEPK	hydroperoxidase - self catalytic heme d synthase 120055..122190	27.7867	27.9732	27.7932	28.4121	28.9717	28.2848	28.2036	0.0325802	0.0455694	0.705118	-0.416873	-0.230394	-0.410409	0.208495	0.768044	0.0811373
Q88QJ7_PSEPK	selenocysteyl-tRNA-specific translation elongation factor 582135..584057	27.7779	27.743	27.9188	28.3106	28.5243	28.7089	28.1639	0.00524982	0.0120952	0.701371	-0.385997	-0.420959	-0.245101	0.14671	0.360391	0.544955
Q88ET5_PSEPK	flagellar motor switch protein (complement(4958699..4957680))	27.8257	28.0321	27.775	28.4814	28.6511	28.6029	28.228	0.00168882	0.00912903	0.700871	-0.40233	-0.195976	-0.453001	0.25338	0.423079	0.374848
CHEB3_PSEPK	chemotaxis response regulator protein-glutamate methylesterase of group 3 operon 1698253..1699266	26.1419	26.2281	25.837	27.0422	26.7969	26.4669	26.4188	0.0267771	0.0383253	0.699659	-0.276973	-0.190698	-0.581819	0.623349	0.378036	0.0481043
Q88LD0_PSEPK	conserved exported protein of unknown function (complement(2275489..2274371))	26.5539	26.8365	26.7428	27.2699	27.4274	27.5215	27.0587	0.00330201	0.00964103	0.695188	-0.504747	-0.222141	-0.315893	0.211227	0.368748	0.462807
Q88CH4_PSEPK	ribosome-associated ATPase 5937440..5940160	27.8146	28.2575	28.0525	28.6938	28.8757	28.6391	28.3889	0.0090481	0.0170888	0.694639	-0.574221	-0.131358	-0.33638	0.304889	0.486864	0.250206
Q88QB0_PSEPK	Methyl-accepting chemotaxis transducer (complement(683272..681329))	29.4273	29.5037	29.5111	30.394	30.0284	30.0927	29.8262	0.00396261	0.0104771	0.691015	-0.398884	-0.322525	-0.315113	0.567781	0.202228	0.266514
Q88JJ3_PSEPK	phosphate ABC transporter 3043342..3044388	28.5062	28.5392	28.45	29.1557	29.5042	28.8943	28.8416	0.0184073	0.0287169	0.686265	-0.335431	-0.302399	-0.391568	0.314073	0.662599	0.0527261
Q88EV9_PSEPK	Flagellar biosynthesis protein FlhF (complement(4934448..4933141))	27.0969	27.0569	27.0909	27.7769	27.7485	27.774	27.424	1.52072e-06	0	0.684907	-0.327157	-0.367104	-0.3331	0.352899	0.324453	0.350009
Q88EH0_PSEPK	putative oxidoreductase (complement(5108111..5105091))	27.3162	27.6036	27.6617	27.9825	28.3479	28.2975	27.8682	0.0120596	0.0221374	0.682149	-0.552004	-0.264658	-0.206562	0.114279	0.479718	0.429226
Q88R26_PSEPK	putative dipeptidase 368921..369898	28.5234	28.5976	28.7389	29.7042	29.0822	29.1117	28.9596	0.0328713	0.0459461	0.679369	-0.43626	-0.362035	-0.220758	0.744547	0.122504	0.152003
Q88EU0_PSEPK	Sensor histidine kinase/response regulator (complement(4954431..4952740))	28.0534	28.6782	28.2439	29.2191	28.86	28.9167	28.6619	0.0355474	0.0496086	0.673452	-0.6085	0.0163225	-0.418	0.557235	0.198106	0.254836
Q88BZ2_PSEPK	conserved hypothetical protein (complement(6146318..6145737))	34.5114	34.9451	34.5574	35.2914	35.4242	35.2804	35.0016	0.0103918	0.0187107	0.66068	-0.490289	-0.0565351	-0.444196	0.289775	0.422526	0.27872
Q88IC6_PSEPK	3-hydroxybutyrate dehydrogenase (complement(3457288..3456518))	27.9966	27.8809	27.5563	28.5779	28.48	28.3507	28.1404	0.0110826	0.0208783	0.658301	-0.143805	-0.259514	-0.584132	0.437526	0.339582	0.210344
A0A140FWA4_PSEPK	conserved protein of unknown function 3411487..3412011	28.0456	28.3287	28.1347	28.66	28.968	28.8553	28.4987	0.00585009	0.0114745	0.658152	-0.453149	-0.170032	-0.364047	0.161281	0.469325	0.356622
Q88H47_PSEPK	conserved exported protein of unknown function (complement(3993068..3991623))	29.6333	29.8489	29.6966	30.2703	30.7272	30.1513	30.0546	0.0245547	0.0363544	0.656701	-0.421343	-0.20575	-0.35796	0.215706	0.672604	0.0967426
Q88F53_PSEPK	Periplasmic binding protein (complement(4834054..4833254))	26.5906	26.4593	26.0917	26.9759	27.3008	26.8286	26.7078	0.0327994	0.0456508	0.654518	-0.117168	-0.248526	-0.616083	0.268047	0.592968	0.120762
Q88PH1_PSEPK	dipeptide ABC transporter - putative ATP binding subunit (complement(1020028..1019060))	28.6308	28.4245	28.6868	29.2217	29.3585	29.1128	28.9058	0.00368404	0.0100683	0.650303	-0.275073	-0.48137	-0.219011	0.315823	0.45267	0.206961
Q88EX0_PSEPK	Chemotaxis protein CheW (complement(4923257..4922778))	32.0172	31.8421	31.9166	32.4728	32.7191	32.5268	32.2491	0.00200662	0.00923077	0.647585	-0.231851	-0.407028	-0.332498	0.223673	0.470015	0.277689
MSCL_PSEPK	Large-conductance mechanosensitive channel 5270515..5270934	28.9732	29.1819	28.8087	29.5505	29.5598	29.7951	29.3115	0.00855381	0.0161981	0.647182	-0.33832	-0.129634	-0.50282	0.23892	0.248283	0.483571
A0A140FWS6_PSEPK	conserved protein of unknown function 5934122..5934340	27.8494	27.4909	27.6759	28.2662	28.3312	28.3471	27.9935	0.00378743	0.0107736	0.642785	-0.144101	-0.502551	-0.317526	0.272786	0.337709	0.353683
Q88JS8_PSEPK	Metabolite MFS transporter, MHS family 2935967..2937643	27.9329	27.8902	27.8157	28.5265	28.567	28.4383	28.1951	0.000247842	0.00618182	0.631045	-0.262232	-0.304917	-0.379418	0.331432	0.3719	0.243236
Q88E24_PSEPK	DNA repair enzyme (complement(5270338..5268968))	28.5932	28.8787	28.5983	29.1196	29.3675	29.475	29.0054	0.0111389	0.0207684	0.630638	-0.412204	-0.126634	-0.407119	0.114266	0.362096	0.469596
Q88I67_PSEPK	conserved protein of unknown function 3550152..3550847	28.5691	28.6041	28.692	29.3437	29.266	29.1467	28.9369	0.000751369	0.0106	0.630372	-0.367827	-0.332827	-0.244904	0.406746	0.32905	0.209762
Q88PY6_PSEPK	polyphosphate kinase 2 827537..828352	30.7012	30.7005	30.7976	31.3942	31.3472	31.3443	31.0475	6.36187e-05	0.0185455	0.628758	-0.346255	-0.346999	-0.249884	0.346677	0.299658	0.296802
Q88BZ1_PSEPK	conserved hypothetical protein containing WD40/YVTN repeat domain (complement(6147350..6146328))	33.5149	33.8297	33.3897	34.1499	34.4273	34.0392	33.8918	0.0228603	0.0349924	0.627368	-0.376898	-0.0620867	-0.502066	0.258123	0.535516	0.147413
Q88KJ8_PSEPK	conserved protein of unknown function (complement(2619312..2618542))	29.5213	29.8156	29.4826	30.2423	30.2144	30.234	29.9184	0.00409564	0.012362	0.623729	-0.397073	-0.102736	-0.435784	0.323926	0.296058	0.31561
Q88HB6_PSEPK	Glyoxalase family protein 3901323..3901802	31.5433	31.8759	31.7344	32.4083	32.5711	32.0237	32.0261	0.0308977	0.0436169	0.616466	-0.482786	-0.150202	-0.29171	0.382147	0.544973	-0.00242074
Q88RN8_PSEPK	putative lipoprotein (complement(98020..97607))	27.9163	27.6871	27.8584	28.3251	28.6498	28.3303	28.1278	0.00853256	0.0162991	0.614478	-0.211543	-0.440757	-0.269416	0.197274	0.521945	0.202498
Q88GB0_PSEPK	Polyamine ABC transporter, periplasmic polyamine-binding protein 4340346..4341371	30.048	30.1764	30.1135	30.6761	30.9394	30.5561	30.4183	0.0068317	0.0135724	0.611252	-0.370223	-0.241857	-0.304799	0.257884	0.521171	0.137824
Q88FA8_PSEPK	succinate dehydrogenase iron-sulfur subunit (complement(4736585..4735881))	32.4158	32.1601	32.3084	32.8134	33.0078	32.8922	32.5996	0.00282092	0.00870056	0.609673	-0.183816	-0.439515	-0.291177	0.213748	0.408198	0.292563
Q877U6_PSEPK	Acetolactate synthase 1330776..1332419	31.2736	31.4189	31.3479	32.1434	31.7822	31.9416	31.6513	0.00566665	0.0115019	0.608938	-0.377694	-0.232375	-0.303338	0.492143	0.130903	0.290361
Q88NI4_PSEPK	7-carboxy-7-deazaguanine synthase 1401006..1401653	27.4124	27.2365	27.1398	27.979	27.9086	27.7178	27.5657	0.00559702	0.0116782	0.605574	-0.153284	-0.329147	-0.42593	0.413336	0.342936	0.15209
Q88L24_PSEPK	aconitate hydratase 1 (complement(2411447..2408706))	32.0711	32.0609	32.0685	32.5754	32.7154	32.7257	32.3695	0.000238296	0.006375	0.605339	-0.298393	-0.308598	-0.301018	0.20591	0.345913	0.356186
Q88FH4_PSEPK	proton-pumping NADH:ubiquinone oxidoreductase, respiratory complex I, subunit E 4659149..4659646	30.4316	30.411	30.44	30.9946	31.1524	30.9349	30.7274	0.000787359	0.0099375	0.599729	-0.29579	-0.316359	-0.287445	0.267155	0.424967	0.207472
Q88RE0_PSEPK	putative FKBP-type 25 kDa peptidyl-prolyl cis-trans isomerase (complement(244170..243508))	29.9103	29.7222	29.8882	30.279	30.6995	30.3319	30.1385	0.0146639	0.024046	0.596559	-0.228238	-0.41629	-0.25031	0.140452	0.560988	0.193398
Q88PD6_PSEPK	GGDEF domain protein (complement(1058071..1055990))	28.6105	28.3774	28.5823	29.0871	29.0521	29.217	28.8211	0.0025933	0.00916667	0.595315	-0.210532	-0.443684	-0.238756	0.266042	0.231012	0.395918
Q88MX4_PSEPK	quinoprotein glucose dehydrogenase (complement(1647356..1644945))	30.3021	30.3361	30.6543	31.0546	30.9644	31.0578	30.7282	0.00690488	0.0139519	0.59476	-0.426069	-0.392145	-0.073925	0.326374	0.236225	0.32954
Q88K06_PSEPK	putative aldehyde dehydrogenase (complement(2835417..2833906))	26.6349	26.7764	26.7809	27.3161	27.216	27.44	27.0274	0.00181518	0.00937405	0.593265	-0.392479	-0.250965	-0.246454	0.28874	0.188557	0.4126
Q88L50_PSEPK	CmaX protein 2377360..2378358	26.0762	26.471	26.0851	26.6843	26.6983	27.0279	26.5071	0.0260843	0.0378137	0.592751	-0.430967	-0.0361573	-0.422002	0.177183	0.191162	0.520781
Q88C64_PSEPK	conserved exported protein of unknown function (complement(6065009..6064593))	31.9812	31.9958	32.3545	32.7429	32.7973	32.5602	32.4053	0.0140911	0.0237075	0.589589	-0.424108	-0.409481	-0.0507943	0.337542	0.391943	0.154898
Q88QW4_PSEPK	Acyl-CoA dehydrogenase family protein 448830..450608	29.8975	30.2266	29.826	30.8092	30.3825	30.5263	30.278	0.0285602	0.0399798	0.589273	-0.380524	-0.0513728	-0.452013	0.531215	0.10445	0.248245
Q88MS6_PSEPK	Sensor histidine kinase/response regulator 1695968..1698256	28.9799	28.9425	28.8357	29.1522	29.7496	29.6235	29.2139	0.0344336	0.0479875	0.589075	-0.233958	-0.271443	-0.378212	-0.0616916	0.535721	0.409584
Q88PG5_PSEPK	dipeptide ABC transporter - periplasmic binding protein (complement(1028739..1027114))	34.0069	33.9789	34.02	34.5604	34.8386	34.3647	34.2949	0.0132101	0.0230725	0.585995	-0.28804	-0.316058	-0.274894	0.265492	0.543725	0.0697753
Q88NM3_PSEPK	Dienelactone hydrolase family protein (complement(1360011..1359214))	32.9352	33.1763	33.15	33.6936	33.8227	33.4902	33.378	0.00917953	0.0171579	0.581682	-0.442799	-0.201707	-0.228017	0.315627	0.444679	0.112216
Q88EW6_PSEPK	flagellar motor rotation protein (complement(4926769..4926029))	25.4032	25.5881	25.7329	26.2616	26.0137	26.1919	25.8652	0.00854775	0.0162484	0.581013	-0.462045	-0.277131	-0.132343	0.396382	0.148429	0.326708
Q88IB0_PSEPK	conserved protein of unknown function (complement(3478603..3478061))	33.207	33.0492	33.0209	33.7519	33.7346	33.5335	33.3829	0.00308135	0.00836957	0.58095	-0.175816	-0.333691	-0.361919	0.369091	0.351734	0.1506
KATG_PSEPK	Catalase-peroxidase (complement(4169892..4167637))	35.7428	35.7377	35.6554	36.3506	36.428	36.0983	36.0021	0.00496457	0.0124408	0.580349	-0.259347	-0.264424	-0.346753	0.348476	0.425842	0.096206
Q88DA4_PSEPK	Outer membrane efflux protein 5596500..5597933	27.2584	27.3581	27.1582	27.7612	27.9148	27.832	27.5471	0.00136576	0.0066789	0.577802	-0.288748	-0.189021	-0.388934	0.214057	0.36774	0.284906
Q88N36_PSEPK	3-oxoadipate enol-lactonase 2 1573243..1574034	29.4135	29.4575	29.4543	30.1615	29.8026	30.0917	29.7302	0.00648315	0.0132361	0.57682	-0.31664	-0.272689	-0.275902	0.431299	0.0724099	0.361522
Q88I71_PSEPK	conserved exported protein of unknown function (complement(3545434..3542828))	31.1398	31.1545	31.1658	31.7791	31.8682	31.5341	31.4402	0.00459971	0.0124726	0.573738	-0.300444	-0.285763	-0.274399	0.338849	0.427923	0.0938352
Q88MS4_PSEPK	Response regulator/GGDEF domain protein 1699315..1700322	28.9194	28.7809	28.8334	29.3367	29.4351	29.4754	29.1302	0.000583588	0.0103529	0.571163	-0.210751	-0.349242	-0.296751	0.206537	0.304985	0.345222
Q88PQ5_PSEPK	Phosphotransferase system, fructose-specific EI/HPr/EIIA components 909493..912345	30.2347	30.4445	30.6149	31.143	31.1371	30.7196	30.7156	0.0331658	0.0463496	0.568546	-0.480969	-0.271129	-0.10072	0.427396	0.421422	0.00400066
Q88I75_PSEPK	putative polysaccharide exported protein 3537597..3538154	32.4301	32.6327	32.5368	33.0881	33.3654	32.8476	32.8168	0.0242144	0.035956	0.567176	-0.386684	-0.184074	-0.280006	0.271287	0.548638	0.0308386
Q88GG3_PSEPK	Sensor histidine kinase/response regulator (complement(4292586..4289119))	28.9873	29.281	29.2057	29.9364	29.6688	29.5683	29.4413	0.0158056	0.0254354	0.566504	-0.453917	-0.160296	-0.235543	0.495096	0.227577	0.127083
Q88LT6_PSEPK	Cytochrome c family protein (complement(2064997..2064197))	27.1118	27.3541	27.3226	27.8654	28.0658	27.5555	27.5458	0.0274407	0.0390155	0.566081	-0.434073	-0.191796	-0.223252	0.319528	0.519992	0.00960096
Q88EW4_PSEPK	Chemotaxis histidine kinase CheA (complement(4930171..4927928))	31.4131	31.5917	31.2584	31.8479	32.0399	32.0531	31.7007	0.00876027	0.0168	0.559203	-0.287569	-0.108942	-0.442295	0.147211	0.339178	0.352415
Q88FN8_PSEPK	malto-oligosyltrehalose trehalohydrolase 4566332..4568074	29.7977	30.1064	29.973	30.655	30.3986	30.4944	30.2375	0.00878443	0.0167492	0.556975	-0.439814	-0.131117	-0.264532	0.417488	0.161077	0.256897
Q88PG8_PSEPK	dipeptide ABC transporter - periplasmic binding protein (complement(1023712..1022078))	31.3672	31.231	31.4248	31.9586	32.033	31.7002	31.6191	0.00868833	0.0170061	0.556304	-0.251953	-0.388136	-0.194367	0.339504	0.413845	0.0811078
Q88JI3_PSEPK	conserved exported protein of unknown function (complement(3054525..3053965))	28.4982	28.5463	28.831	29.3052	29.2328	28.9989	28.9021	0.0163509	0.0259828	0.553783	-0.403837	-0.355755	-0.0710828	0.403126	0.330721	0.0968269
Q88LW1_PSEPK	Alcohol dehydrogenase, zinc-containing (complement(2042555..2041554))	30.8075	31.0047	30.8423	31.3632	31.4174	31.5121	31.1579	0.00186727	0.00916418	0.546088	-0.350393	-0.15316	-0.315578	0.205305	0.259583	0.354244
Q88NK6_PSEPK	conserved exported protein of unknown function (complement(1377632..1376340))	29.2637	29.391	29.2263	29.8203	29.5973	30.1009	29.5666	0.0239079	0.0360818	0.545828	-0.302922	-0.175553	-0.340266	0.253749	0.0307188	0.534274
Q88D23_PSEPK	Poly(3-hydroxyalkanoate) polymerase 2 5702166..5703848	31.0133	31.1719	31.1148	31.6347	31.5081	31.7894	31.372	0.00436664	0.0121897	0.54405	-0.358717	-0.200154	-0.257204	0.262701	0.136017	0.417358
Q88ER0_PSEPK	putative chemotaxis protein (complement(4985681..4984752))	31.3666	31.3927	31.4319	31.8658	32.1053	31.8418	31.6674	0.00330422	0.00959184	0.540603	-0.300811	-0.274633	-0.23546	0.198475	0.437966	0.174464
Q88JU3_PSEPK	putative 3-dehydroshikimate dehydratase 2900919..2902826	28.5587	28.5177	28.5397	29.1734	28.9776	29.0837	28.8085	0.000734177	0.0107797	0.53956	-0.249746	-0.290825	-0.26877	0.36495	0.169146	0.275244
RL29_PSEPK	50S ribosomal subunit protein L29 555197..555391	33.2186	33.4893	33.4479	33.8812	34.1504	33.7398	33.6545	0.0214778	0.032567	0.538574	-0.435939	-0.165267	-0.206656	0.226674	0.495897	0.0852903
Q88C63_PSEPK	two-component system DNA-binding transcriptional dual response regulator PhoB 6065100..6065828	27.2441	27.4486	27.5351	28.1235	27.9158	27.7962	27.6772	0.0141365	0.0235962	0.535901	-0.433134	-0.228614	-0.142103	0.446293	0.238592	0.118965
Q88CB4_PSEPK	putative cytochrome c5 (complement(6017333..6016911))	32.023	32.1268	32.2633	32.7177	32.9103	32.3925	32.4056	0.0322459	0.0454423	0.535796	-0.382611	-0.278794	-0.142289	0.312122	0.504649	-0.0130774
Q88C43_PSEPK	Acetylpolyamine aminohydrolase 6087779..6088822	27.2569	27.4383	27.3957	28.1305	27.7346	27.828	27.6307	0.015301	0.0249481	0.534054	-0.373746	-0.192334	-0.235002	0.499789	0.103936	0.197356
FUMC_PSEPK	fumarate hydratase (class 2) (complement(1959063..1957669))	32.305	32.3951	32.2641	32.9647	32.8232	32.7753	32.5879	0.00149496	0.00882759	0.532958	-0.282868	-0.19278	-0.323788	0.3768	0.235282	0.187354
Q88F13_PSEPK	allantoinase 4877352..4878278	28.7223	28.2852	28.4906	29.1196	29.019	28.9566	28.7656	0.0168699	0.026383	0.532338	-0.04321	-0.480308	-0.274989	0.354062	0.253427	0.191018
Q88MT0_PSEPK	Methyl-accepting chemotaxis transducer 1691904..1693526	29.5951	29.4189	29.5276	30.0068	30.021	30.1102	29.7799	0.000933214	0.00815385	0.532157	-0.184788	-0.361067	-0.252379	0.226848	0.241086	0.330301
Q88LB4_PSEPK	L-alpha-hydroxyglutaric acid gamma-lactonase 2294325..2295455	31.6599	31.6901	31.802	32.1662	32.5041	32.0731	31.9826	0.0183393	0.0286393	0.530469	-0.322657	-0.292446	-0.1806	0.183635	0.521507	0.0905606
Q88D18_PSEPK	conserved protein of unknown function (complement(5711097..5710762))	27.6154	27.5649	27.4788	28.1556	28.0129	28.0725	27.8167	0.000783483	0.0100952	0.527335	-0.201272	-0.251824	-0.337907	0.338941	0.19624	0.255822
Q88I72_PSEPK	UDP-glucose 4-epimerase (complement(3542722..3541757))	28.5181	28.7918	28.3908	29.167	29.0356	29.0799	28.8305	0.0133024	0.0230169	0.527243	-0.312456	-0.0386769	-0.439731	0.336459	0.205065	0.24934
Q88CM3_PSEPK	conserved exported protein of unknown function 5883417..5883905	27.2641	27.3724	27.4619	28.0477	28.0077	27.6076	27.6269	0.026347	0.0380767	0.521552	-0.362808	-0.25455	-0.16497	0.4208	0.380837	-0.0193094
Q88PF7_PSEPK	ThiJ/PfpI family protein 1035164..1035751	33.1488	33.0342	32.7615	33.5017	33.5455	33.4619	33.2423	0.0113048	0.0209843	0.521493	-0.0934658	-0.208052	-0.480722	0.259413	0.303225	0.219603
Q88F16_PSEPK	Transcriptional regulator, GntR family (complement(4874532..4873777))	29.2289	29.4323	29.1728	29.8753	29.8213	29.7001	29.5385	0.00525563	0.0120474	0.520868	-0.309512	-0.106124	-0.365666	0.336889	0.2828	0.161613
Q88FG3_PSEPK	Transcriptional regulator-related protein 4671672..4672049	27.356	27.252	26.9237	27.7019	27.7614	27.6291	27.4373	0.0185941	0.0287354	0.520236	-0.0813328	-0.185358	-0.513664	0.26455	0.324034	0.191771
Q88KQ7_PSEPK	Hydrolase, isochorismatase family (complement(2541384..2540836))	30.0414	29.8578	30.067	30.4128	30.6832	30.4304	30.2488	0.00894968	0.0165493	0.520046	-0.20737	-0.390949	-0.181749	0.163992	0.434428	0.181649
Q88LL7_PSEPK	malonyl-CoA-ACP transacylase 2156697..2157635	31.0114	31.1691	30.995	31.6246	31.6485	31.4619	31.3184	0.00298988	0.00846154	0.519827	-0.307025	-0.149335	-0.32338	0.306165	0.330062	0.143514
Q88DN9_PSEPK	conserved exported protein of unknown function 5448024..5448569	29.8215	29.6247	29.9923	30.2608	30.4745	30.2441	30.0696	0.0166	0.0258158	0.51365	-0.248165	-0.444924	-0.0773853	0.191156	0.404855	0.174463
Q88EC4_PSEPK	putative ABC transporter, ATP-binding protein/permease protein 5157905..5159737	25.8346	26.0742	25.8166	26.5963	26.4858	26.182	26.1649	0.0262986	0.0381431	0.512938	-0.330345	-0.0907415	-0.348321	0.431409	0.320908	0.0170905
Q88FJ3_PSEPK	conserved protein of unknown function (complement(4637156..4636770))	25.6459	25.4347	25.5042	26.0038	26.1942	25.9254	25.7847	0.0071242	0.0143378	0.512887	-0.138814	-0.349988	-0.280528	0.2191	0.409488	0.140742
Q88H07_PSEPK	putative Amino acid transporter, periplasmic amino acid-binding protein 4037189..4038205	31.7535	31.7839	31.618	32.1898	32.4419	32.0536	31.9735	0.0149699	0.0241185	0.509897	-0.219909	-0.18951	-0.355426	0.21633	0.468413	0.0801032
Q88FC0_PSEPK	Dienelactone hydrolase family protein (complement(4721595..4720870))	32.0117	31.8523	31.9395	32.4666	32.6463	32.2182	32.1891	0.0183638	0.0285224	0.509203	-0.177377	-0.336803	-0.249624	0.277457	0.457232	0.029116
Q88F48_PSEPK	cytochrome c oxidase subunit, cbb3-type 4837432..4838040	29.2111	29.3061	29.0572	29.7159	29.7691	29.6135	29.4455	0.00405832	0.0119273	0.508027	-0.234406	-0.139383	-0.388252	0.270418	0.323658	0.167965
Q88LE1_PSEPK	putative motility protein fimV 2259413..2262148	30.461	30.4923	30.4096	31.0075	30.9335	30.9396	30.7073	0.000116174	0.0107368	0.505907	-0.246259	-0.214974	-0.297627	0.300258	0.226283	0.23232
Q88IQ7_PSEPK	Response regulator (complement(3346499..3345129))	29.1464	29.3345	29.4127	30.035	29.6886	29.6746	29.5487	0.0241339	0.0357872	0.501515	-0.402207	-0.214115	-0.13595	0.486335	0.139955	0.125982
Q88D24_PSEPK	Poly(3-hydroxyalkanoate) depolymerase 5701265..5702116	28.7477	28.8841	28.9043	29.1765	29.3048	29.5584	29.096	0.0149633	0.0241735	0.501181	-0.348232	-0.211847	-0.191692	0.0805264	0.208807	0.462439
ACEK_PSEPK	Isocitrate dehydrogenase kinase/phosphatase (complement(5186459..5184744))	26.4677	26.439	26.6991	27.0592	26.8704	27.1775	26.7855	0.0146437	0.0241014	0.500453	-0.31779	-0.34649	-0.0863984	0.273713	0.0849539	0.392012
RP54_PSEPK	RNA polymerase sigma-54 factor (complement(1096060..1094567))	30.222	30.4937	30.3106	30.795	30.9413	30.7849	30.5913	0.00623015	0.0132242	0.498267	-0.369214	-0.0975466	-0.280641	0.203719	0.350066	0.193616
A0A140FWE1_PSEPK	conserved protein of unknown function 3685127..3685318	26.7993	26.3965	26.7839	27.2325	27.0364	27.2028	26.9086	0.0266792	0.0383917	0.497321	-0.10923	-0.512121	-0.12463	0.323944	0.127857	0.29418
Q88N35_PSEPK	4-carboxymuconolactone decarboxylase 1574045..1574437	29.9023	29.6343	29.8639	30.4943	30.0492	30.3449	30.0481	0.0330633	0.0460757	0.495965	-0.145893	-0.413813	-0.184242	0.446144	0.00106812	0.296736
Q88CP6_PSEPK	conserved protein of unknown function 5857452..5858822	27.943	27.959	27.8921	28.3491	28.5192	28.4058	28.1781	0.000792071	0.00978462	0.493306	-0.235034	-0.219021	-0.285905	0.171029	0.341142	0.227788
Q88M37_PSEPK	conserved exported protein of unknown function (complement(1939055..1937757))	29.5366	29.3043	29.4543	29.8394	30.0503	29.8784	29.6772	0.00638775	0.0133287	0.491006	-0.140642	-0.372926	-0.22294	0.162228	0.373043	0.201237
Q88NN8_PSEPK	TRAP dicarboxylate transporter, DctP subunit (complement(1345117..1344146))	27.913	27.7029	27.8551	28.2975	28.3624	28.281	28.0686	0.00190382	0.00902941	0.489948	-0.155624	-0.365785	-0.213512	0.228852	0.293711	0.212359
Q88HE4_PSEPK	D-gluconate kinase 3867084..3867623	26.8061	26.9536	27.0098	27.5615	27.3509	27.322	27.1673	0.00728239	0.0153289	0.488287	-0.361189	-0.213705	-0.157536	0.394199	0.183546	0.154686
Q88FJ5_PSEPK	Transcriptional regulator, Cro/CI family (complement(4636208..4635819))	25.8128	25.9606	25.8822	26.5021	26.3335	26.2743	26.1276	0.00382781	0.010723	0.484755	-0.314736	-0.16702	-0.245377	0.374515	0.205877	0.146741
Q88GV6_PSEPK	conserved exported protein of unknown function (complement(4103245..4102664))	34.5973	34.8162	34.6999	35.1678	35.4094	34.988	34.9464	0.0244564	0.0362904	0.483901	-0.349076	-0.130208	-0.246567	0.221385	0.462936	0.04153
MCPG_PSEPK	Methyl-accepting chemotaxis protein PctA (complement(1562090..1560216))	28.6211	28.5932	28.5339	29.0054	29.0181	29.1705	28.8237	0.00121897	0.00735354	0.481967	-0.20262	-0.230492	-0.289838	0.181718	0.194406	0.346826
Q88R69_PSEPK	dTDP-4-dehydrorhamnose 3,5-epimerase (complement(320329..319784))	28.8513	28.8976	28.8543	29.292	29.3589	29.3943	29.1081	0.000137497	0.0085	0.480652	-0.256746	-0.210461	-0.253771	0.183926	0.250788	0.286264
Q88N94_PSEPK	Cytochrome b 1504889..1506100	28.3764	28.3768	28.4611	28.9325	28.988	28.7357	28.6451	0.00414591	0.0121964	0.480621	-0.268668	-0.268254	-0.184009	0.28744	0.342877	0.0906134
Q88LB7_PSEPK	BNR domain protein 2290650..2291609	28.9833	28.7071	28.9049	29.2375	29.3712	29.3984	29.1004	0.00804125	0.0159746	0.470606	-0.117091	-0.393268	-0.19555	0.137126	0.270819	0.297965
Q88PU2_PSEPK	conserved protein of unknown function (complement(873161..871890))	27.847	27.8623	27.7347	28.1816	28.322	28.3471	28.0491	0.00199777	0.0093617	0.468918	-0.202159	-0.186822	-0.314397	0.132455	0.27291	0.298013
Q88IC8_PSEPK	acetoacetyl-coenzyme A synthetase (complement(3455890..3453938))	31.2458	31.2676	31.2633	31.8268	31.6692	31.6758	31.4914	0.000858137	0.00871233	0.465035	-0.245609	-0.223848	-0.228096	0.335383	0.177777	0.184393
Q88C42_PSEPK	putrescine-binding periplasmic protein 6088822..6089925	30.3446	30.4568	30.3614	30.8417	31.0832	30.6327	30.62	0.0260513	0.0378803	0.464931	-0.275487	-0.163254	-0.258656	0.221637	0.463107	0.0126527
Q88GM8_PSEPK	putative Transcriptional regulator MvaT, P16 subunit (complement(4211491..4211126))	33.6232	33.6661	33.4203	33.8885	34.2609	33.9505	33.8016	0.0282887	0.0396081	0.463423	-0.178361	-0.135499	-0.381276	0.0869249	0.459312	0.148898
Q88LN6_PSEPK	medium-long chain acyl-CoA dehydrogenase (complement(2136750..2134303))	30.5598	30.6933	30.7361	31.2732	30.9835	31.1205	30.8944	0.00952902	0.0173908	0.462634	-0.334559	-0.201104	-0.158288	0.378808	0.0890668	0.226075
Q88CJ9_PSEPK	spermidine/putrescine ABC transporter - periplasmic subunit (complement(5909220..5908123))	35.1369	35.1739	35.061	35.441	35.7204	35.5947	35.3546	0.00615766	0.013319	0.4615	-0.217782	-0.180795	-0.293672	0.0863902	0.365794	0.240065
PDXH_PSEPK	Pyridoxine/pyridoxamine 5'-phosphate oxidase 1293452..1294099	30.3839	30.1449	30.2099	30.6239	30.8079	30.6648	30.4726	0.00750329	0.0158937	0.452625	-0.0886434	-0.32764	-0.262655	0.151366	0.335375	0.192197
OTCC_PSEPK	ornithine carbamoyltransferase, catabolic (complement(1139644..1138634))	36.7122	36.5756	36.502	36.9659	37.0955	37.0807	36.822	0.00366079	0.0101176	0.450785	-0.10982	-0.246413	-0.319945	0.143937	0.273477	0.258764
Q88HP6_PSEPK	conserved protein of unknown function 3742701..3743081	26.4154	26.1147	26.0082	26.7027	26.7062	26.4766	26.404	0.0353291	0.0492612	0.449041	0.0114539	-0.289245	-0.395771	0.298699	0.302262	0.0726016
Q88LV8_PSEPK	Methyl-accepting chemotaxis transducer 2044787..2046727	28.9407	28.6797	28.6576	29.3239	29.1301	29.171	28.9838	0.0143261	0.0239441	0.448994	-0.0431655	-0.30414	-0.326186	0.340028	0.146251	0.187212
Q88NY2_PSEPK	glutamate / aspartate ABC transporter - periplasmic binding protein (complement(1226490..1225570))	35.4431	35.4813	35.4429	35.7868	36.1571	35.7488	35.6767	0.0278893	0.039414	0.441795	-0.233526	-0.195367	-0.2338	0.110095	0.480456	0.0721423
Q88I62_PSEPK	Glycosyl transferase, group 1 family protein 3554385..3555587	28.4749	28.8138	28.7401	29.169	29.1654	29.0191	28.8971	0.0180147	0.0276619	0.441586	-0.422189	-0.0832764	-0.156913	0.271981	0.26832	0.122078
Q88FA7_PSEPK	succinate dehydrogenase flavoprotein subunit (complement(4738369..4736597))	34.242	34.0267	34.2174	34.4562	34.6039	34.7407	34.3811	0.0147502	0.0239359	0.438216	-0.139168	-0.35442	-0.163735	0.0750345	0.222743	0.359546
Q88GP0_PSEPK	conserved protein of unknown function 4182223..4184226	29.5154	29.8778	29.654	30.1214	30.0458	30.1908	29.9009	0.018346	0.0285808	0.436948	-0.385478	-0.0230799	-0.246863	0.220511	0.14495	0.28996
HEXR_PSEPK	DNA-binding transcriptional regulator (complement(1165404..1164541))	30.1834	29.9397	30.0145	30.3684	30.4999	30.5784	30.2641	0.00993477	0.0178592	0.436349	-0.0806475	-0.324338	-0.249537	0.104329	0.23585	0.314343
Q88NR7_PSEPK	branched chain amino acid transporter - ATP binding subunit (complement(1304143..1303376))	29.6188	29.4195	29.5436	29.9154	29.8908	30.0814	29.7449	0.00643719	0.0132822	0.435264	-0.12617	-0.325412	-0.201314	0.170495	0.145881	0.33652
Q88CK7_PSEPK	RND efflux transporter (complement(5900887..5897834))	27.9347	27.7712	28.0253	28.4713	28.2426	28.322	28.1278	0.0122201	0.0224925	0.434916	-0.193174	-0.356689	-0.10251	0.34347	0.11475	0.194155
Q88RH2_PSEPK	glutaryl-CoA dehydrogenase 168404..169585	29.6394	29.801	29.7356	30.2148	30.1237	30.141	29.9426	0.00134987	0.00680374	0.434525	-0.303172	-0.141619	-0.206996	0.272191	0.181156	0.19844
ADE_PSEPK	Adenine deaminase (complement(690636..689689))	30.138	30.2442	30.297	30.7344	30.7824	30.4562	30.442	0.0182492	0.0278029	0.431262	-0.304063	-0.19781	-0.145019	0.292372	0.340346	0.0141741
Q88HE6_PSEPK	Methyl-accepting chemotaxis transducer/sensory box protein (complement(3865644..3864325))	31.5896	31.6646	31.5576	31.9099	32.1643	32.0289	31.8192	0.00577887	0.0116015	0.430478	-0.229564	-0.154538	-0.261615	0.0907564	0.345183	0.209777
Q88EU5_PSEPK	flagellar synthesis, switching and energizing component (complement(4950343..4949375))	28.8926	29.0841	28.9819	29.3038	29.5094	29.43	29.2003	0.00628387	0.0130386	0.428223	-0.307738	-0.116211	-0.218386	0.10351	0.30912	0.229705
Q88KU1_PSEPK	aldose sugar dehydrogenase 2504214..2505359	29.7228	29.8456	29.9794	30.2652	30.4113	30.1503	30.0624	0.0157463	0.0252747	0.426315	-0.339604	-0.216809	-0.0830596	0.202737	0.348915	0.0878197
Q88GZ6_PSEPK	quinate dehydrogenase (quinone) 4047450..4049867	28.5014	28.5491	28.682	28.9839	28.9642	29.0526	28.7889	0.00218252	0.00874172	0.422683	-0.287468	-0.239708	-0.106848	0.195011	0.17531	0.263704
Q88MZ1_PSEPK	RNA polymerase sigma E factor 1627273..1627854	29.3348	29.3414	29.5703	29.9144	29.8277	29.7677	29.6261	0.00886935	0.0166486	0.421094	-0.291251	-0.284638	-0.0557521	0.288355	0.201669	0.141617
CPOB_PSEPK	periplasmic subunit of the TolQRA transport system 1400031..1400837	31.8548	31.8446	31.8728	32.226	32.4844	32.1219	32.0674	0.0177424	0.0271535	0.420054	-0.212615	-0.222829	-0.194637	0.158587	0.417006	0.0544879
Q88QX0_PSEPK	pimeloyl-[acp] methyl ester esterase 442285..443016	29.4369	29.3184	29.2447	29.9181	29.5804	29.7469	29.5409	0.0209863	0.0317597	0.415133	-0.103957	-0.222498	-0.296244	0.377222	0.039457	0.20602
MQO3_PSEPK	malate:quinone oxidoreductase 3325248..3326867	32.4832	32.4643	32.339	32.8002	32.9741	32.7494	32.635	0.00724835	0.0150707	0.412402	-0.151841	-0.170709	-0.296052	0.165137	0.339095	0.114371
Q88DS8_PSEPK	Type I restriction enzyme EcoEI M protein 5395523..5396992	27.286	27.3857	27.5266	27.7889	27.7154	27.9261	27.6048	0.0116152	0.0216477	0.410697	-0.31876	-0.219053	-0.0782318	0.18413	0.11062	0.321295
EFG2_PSEPK	Elongation factor G 2 4645436..4647547	33.3296	33.2126	33.2898	33.6486	33.7601	33.6545	33.4825	0.00119466	0.00758333	0.410389	-0.152891	-0.269964	-0.192728	0.166067	0.277567	0.171949
Q88C59_PSEPK	Response regulator (complement(6070644..6069754))	28.2855	28.1596	28.1678	28.4602	28.8306	28.5512	28.4091	0.0259718	0.0380141	0.409693	-0.123667	-0.249563	-0.24131	0.0510464	0.421461	0.142033
Q88FN0_PSEPK	fused trehalose synthase B/maltokinase (complement(4583427..4580107))	30.8764	31.0459	30.9588	31.2464	31.3916	31.4718	31.1651	0.00755921	0.0157888	0.409586	-0.288784	-0.119241	-0.206354	0.0812972	0.226425	0.306656
Q88MT7_PSEPK	medium chain aldehyde dehydrogenase (complement(1686778..1685354))	31.6276	31.6144	31.6474	32.0465	31.9893	32.077	31.8337	0.000119363	0.0102	0.407786	-0.206103	-0.219252	-0.186324	0.212798	0.155572	0.243308
Q88H34_PSEPK	conserved exported protein of unknown function 4002743..4003342	26.7257	26.7656	26.9014	27.1729	27.367	27.0696	27.0004	0.0165125	0.0258712	0.405613	-0.274651	-0.234779	-0.0989895	0.172556	0.366655	0.0692081
Q88L15_PSEPK	molybdenum cofactor biosynthesis protein B 2421190..2421729	28.9892	28.8423	28.7581	29.3125	29.1256	29.3499	29.063	0.0145454	0.0240557	0.399429	-0.0737174	-0.220621	-0.304804	0.249574	0.0626351	0.286934
Q88NR8_PSEPK	high-affinity branched-chain amino acid transporter, ATP binding (complement(1303375..1302674))	30.5901	30.2056	30.3129	30.7806	30.7115	30.8077	30.5681	0.0282506	0.0397424	0.397036	0.0220766	-0.362464	-0.255166	0.212522	0.143392	0.23964
Q88CW0_PSEPK	ParA family protein (complement(5787792..5787019))	30.7709	30.711	30.6698	30.9771	31.2006	31.1583	30.9146	0.00610745	0.0129675	0.394772	-0.143776	-0.203585	-0.244797	0.0624959	0.286009	0.243654
RL1_PSEPK	50S ribosomal protein L1 535566..536261	34.4424	34.7063	34.555	34.9396	35.0951	34.8523	34.7651	0.0194271	0.0297787	0.394438	-0.322705	-0.0588462	-0.210107	0.174461	0.330001	0.0871957
Q88RG4_PSEPK	HlyD family secretion protein (complement(191371..189995))	29.0992	29.0573	28.9729	29.4411	29.4231	29.4379	29.2386	0.000481709	0.00878261	0.390902	-0.139364	-0.181284	-0.265705	0.202568	0.184504	0.19928
NUOB_PSEPK	NADH-quinone oxidoreductase subunit B 4656608..4657285	31.4211	31.1625	31.3917	31.6288	31.7862	31.7229	31.5189	0.0143967	0.0241116	0.387559	-0.0977869	-0.356364	-0.127187	0.109944	0.267312	0.204082

## Sheet: down-regulated protein
Table S6. Normalized data of down-regulated protein of co-feeding glycerol + benzoate		Maxquant processed protein abundance (log2 transformed)										Median-centered protein abundance (log2 abundance subtract average abundance)
Protein Uniport ID	description	GL1	GL2	GL3	Co1 (Gly+Ben_1)	Co2 (Gly+Ben_2)	Co3 (Gly+Ben_3)	average abundance	p-value	q-value	Log2 ratio (Co/GL)	GL1	GL2	GL3	Co1(Gly+Ben_1)	Co2 (Gly+Ben_2)	Co3 (Gly+Ben_3)
Q88P47_PSEPK	putative outer membrane heme receptor (complement(1148062..1145474))	29.9521	30.3044	30.1	26.7456	28.2592	27.1164	28.7463	0.00417808	0.0120885	-2.74511	1.20584	1.55814	1.3537	-2.00069	-0.487129	-1.62985
ACSA1_PSEPK	acetyl-CoA synthetase (complement(5099391..5097301))	29.4146	29.5646	29.589	27.8907	25.6699	27.1007	28.2049	0.0155892	0.0251681	-2.63563	1.20968	1.35971	1.38405	-0.314221	-2.53499	-1.10423
Q88FI0_PSEPK	isocitrate lyase 4653523..4654848	33.5031	33.3652	33.678	31.3018	30.7201	31.2215	32.2983	0.000278517	0.006	-2.43429	1.20482	1.06689	1.37972	-0.996498	-1.57814	-1.07679
Q88K17_PSEPK	NADPH-dependent curcumin/dihydrocurcumin reductase 2822428..2823462	29.8197	29.5387	29.675	27.0606	26.9218	27.8743	28.4817	0.0014804	0.00890435	-2.39219	1.33799	1.05698	1.19332	-1.42105	-1.55986	-0.607382
Q88EG1_PSEPK	conserved exported protein of unknown function 5117752..5118168	32.386	32.1911	32.3383	30.1251	29.9592	30.3305	31.2217	5.97464e-05	0.0226667	-2.16685	1.1643	0.969409	1.11656	-1.0966	-1.2625	-0.891169
Q88E78_PSEPK	putative oxidoreductase (nitroreductase family) 5207069..5207662	28.8305	28.9369	28.266	26.4171	26.528	26.9193	27.6496	0.00134211	0.00686792	-2.0563	1.18088	1.28724	0.616328	-1.23252	-1.12162	-0.730304
Q88DI9_PSEPK	conserved exported protein of unknown function 5502045..5502530	32.7304	33.8645	33.6126	31.3871	31.5332	31.1742	32.3837	0.00476804	0.0122149	-2.03767	0.34671	1.48086	1.22893	-0.996554	-0.850503	-1.20945
Q88QE0_PSEPK	Acetoin:2,6-dichlorophenolindophenol oxidoreductase subunit beta (complement(644005..642983))	29.3857	29.3583	29.5664	28.4634	26.3935	27.5678	28.4558	0.0312493	0.0439289	-1.96193	0.929846	0.902458	1.1106	0.00754166	-2.06236	-0.888079
Q88NY0_PSEPK	glycerol-3-phosphate dehydrogenase (aerobic) (complement(1232712..1231168))	32.0773	30.6193	31.2886	29.5647	29.347	29.4962	30.3988	0.0120458	0.0221939	-1.85912	1.67848	0.220466	0.889741	-0.834174	-1.05186	-0.902654
Q88P35_PSEPK	mannose/glucose ABC transporter - ATP binding subunit 1161038..1162192	28.9159	28.7528	29.5664	27.27	26.9718	27.5228	28.1666	0.00348791	0.00930693	-1.82349	0.749279	0.586148	1.39981	-0.896629	-1.19482	-0.643793
Q88JI4_PSEPK	Glycerol metabolism activator (complement(3053910..3053245))	28.6505	27.8182	28.4318	26.9997	26.367	26.3779	27.4408	0.00615381	0.0133669	-1.71864	1.2097	0.377332	0.990924	-0.441146	-1.07382	-1.06299
Q88LN4_PSEPK	putative ABC transporter - ATP binding subunit 2137898..2138830	31.4599	31.1506	31.3385	29.8412	29.6414	29.6397	30.5119	0.000136962	0.00886957	-1.60893	0.948053	0.638744	0.826593	-0.67071	-0.870495	-0.872185
Q88JG9_PSEPK	aldehyde dehydrogenase 3068912..3070432	34.6918	34.9113	34.6414	34.0602	32.8304	32.7332	33.9781	0.024	0.0360148	-1.54022	0.713769	0.93321	0.663354	0.0821546	-1.14767	-1.24481
Q88D45_PSEPK	putative amine oxidase (complement(5678004..5676145))	28.6294	28.1777	28.2877	26.6796	27.1348	26.9025	27.6353	0.00151794	0.00867797	-1.45929	0.994114	0.542402	0.652422	-0.955664	-0.500521	-0.732754
Q88KR7_PSEPK	conserved protein of unknown function 2532229..2532759	29.0337	28.5241	28.7799	27.4436	27.3076	27.5802	28.1115	0.00132152	0.007	-1.33545	0.922209	0.412545	0.668423	-0.667881	-0.803955	-0.531341
Q88NX5_PSEPK	putative ABC transporter, ATP-binding protein (complement(1238108..1236999))	28.7321	28.5004	28.413	26.9259	27.2527	27.6101	27.9057	0.00422622	0.0120352	-1.28562	0.826381	0.594699	0.507346	-0.979777	-0.653014	-0.295636
PVDQ_PSEPK	Acyl-homoserine lactone acylase 3297784..3300102	33.3922	33.2132	33.0892	31.5738	31.8678	32.4471	32.5972	0.00946426	0.0174913	-1.26865	0.794946	0.616033	0.491994	-1.02345	-0.729439	-0.150084
Q88CI5_PSEPK	putative iron(III)|iron ABC transporter, periplasmic iron-binding protein (complement(5929048..5928047))	31.2138	31.1111	30.9226	29.4963	29.9717	30.1001	30.4693	0.00374919	0.0103349	-1.22643	0.74451	0.641826	0.453315	-0.972931	-0.497557	-0.369164
CH60_PSEPK	60 kDa chaperonin 1549601..1551241	36.9515	36.7418	36.8779	35.9697	35.2916	35.6914	36.254	0.004257	0.0119825	-1.20619	0.697531	0.487822	0.623931	-0.284303	-0.962392	-0.562589
Q88FS5_PSEPK	ATP-dependent serine protease (complement(4519519..4517249))	30.6343	30.8641	30.842	29.6226	29.3698	29.7696	30.1837	0.000980199	0.00739535	-1.19279	0.450546	0.680364	0.658271	-0.561135	-0.813937	-0.414109
Q88GU5_PSEPK	putative Isoquinoline 1-oxidoreductase, beta subunit 4117311..4119566	32.9024	32.7948	32.9509	31.686	31.5901	31.8424	32.2944	0.000171413	0.00784615	-1.17656	0.607979	0.500374	0.656483	-0.608459	-0.704323	-0.452053
Q88C79_PSEPK	putative Lipoprotein 6051708..6052439	27.9182	27.9768	27.8285	26.5258	26.9744	26.7145	27.323	0.00103346	0.00714607	-1.16958	0.595166	0.653741	0.505466	-0.797223	-0.348609	-0.608541
Q88RL7_PSEPK	methionine ABC transporter, periplasmic binding protein (complement(118084..117314))	33.3868	33.295	33.2961	32.2425	32.4093	31.9806	32.7684	0.000967864	0.00766265	-1.11515	0.618376	0.526625	0.52772	-0.5259	-0.359064	-0.787758
Q88LQ3_PSEPK	putative ATP/GTP-binding protein of the AAA+ family 2100094..2100981	28.8893	28.9831	29.0806	28.009	27.3495	28.2631	28.4291	0.0161599	0.0256277	-1.11052	0.46023	0.554024	0.651522	-0.420135	-1.0796	-0.16604
Q88KL3_PSEPK	conserved protein of unknown function 2598662..2600047	27.1902	27.2781	27.274	26.2368	25.8488	26.3263	26.6924	0.00174812	0.00959375	-1.11011	0.497818	0.585718	0.581635	-0.455517	-0.843578	-0.366076
RECA_PSEPK	Protein RecA 1827147..1828214	29.6664	29.7622	29.5995	28.5043	28.2897	28.9714	29.1323	0.00624578	0.0131773	-1.08755	0.534156	0.62992	0.467255	-0.627914	-0.842523	-0.160894
DAPD_PSEPK	2,3,4,5-tetrahydropyridine-2,6-dicarboxylate N-succinyltransferase (complement(1737639..1736605))	31.6746	31.3388	31.429	30.3427	30.2786	30.5896	30.9422	0.00145557	0.00898246	-1.07718	0.732413	0.396561	0.4868	-0.599567	-0.663585	-0.352621
Q88EN3_PSEPK	putative aminotransferase (complement(5017362..5015971))	29.0733	29.1388	29.0703	28.2348	27.6463	28.1806	28.5573	0.00474976	0.0122656	-1.0736	0.515995	0.581431	0.512978	-0.322591	-0.911052	-0.37676
Q88ME8_PSEPK	RNA polymerase, sigma S (sigma 38) factor 1818756..1819763	27.832	27.982	27.6756	27.1987	26.2522	26.9076	27.308	0.0236819	0.0359106	-1.04367	0.523934	0.673996	0.367575	-0.109289	-1.05579	-0.40043
COQ7_PSEPK	2-nonaprenyl-3-methyl-6-methoxy-1,4-benzoquinol hydroxylase (complement(515741..515094))	30.3442	30.0762	30.0887	29.0417	29.2951	29.0667	29.6521	0.000957447	0.00785185	-1.03523	0.692149	0.424132	0.436568	-0.610435	-0.356982	-0.585433
MASZ_PSEPK	malate synthase G (complement(435199..433022))	33.6354	33.362	33.5071	32.318	32.3785	32.7697	32.9951	0.00334592	0.00949495	-1.01275	0.64024	0.366898	0.511983	-0.6771	-0.616626	-0.225395
Q88FS1_PSEPK	isocitrate dehydrogenase 4522152..4524377	28.811	28.9218	28.6077	27.8962	27.2483	28.2338	28.2865	0.0312489	0.044	-0.987446	0.524571	0.635355	0.321244	-0.39026	-1.0382	-0.0527074
Q88NR2_PSEPK	3-hydroxyisobutyrate dehydrogenase family protein 1308481..1309368	29.7349	29.5855	29.4638	28.5065	28.4835	28.8418	29.1027	0.00214892	0.0088	-0.984087	0.632243	0.482786	0.361101	-0.596164	-0.619121	-0.260845
Q88K29_PSEPK	nucleic acid cold-shock chaperone (complement(2808787..2808575))	34.7187	34.2079	34.479	33.4656	33.6949	33.4235	33.9983	0.00520901	0.0121434	-0.94052	0.720424	0.209632	0.480724	-0.532651	-0.303395	-0.574734
Q88EJ0_PSEPK	carbon storage regulator (complement(5080135..5079947))	30.1121	29.885	30.2375	29.0403	29.1992	29.2013	29.6126	0.0013123	0.00713725	-0.931259	0.499535	0.2724	0.624953	-0.572261	-0.413318	-0.411308
KPRS_PSEPK	Ribose-phosphate pyrophosphokinase (complement(839697..838756))	32.687	32.4897	32.597	31.7337	31.4337	31.8462	32.1312	0.00246793	0.00950617	-0.920066	0.555799	0.358506	0.465795	-0.39754	-0.697516	-0.285043
ENO_PSEPK	Enolase 1808950..1810239	34.384	34.4122	34.4453	33.5933	33.3173	33.616	33.9614	0.000753513	0.0104262	-0.904947	0.422653	0.45082	0.483947	-0.368004	-0.644055	-0.34536
Q88GU6_PSEPK	isoquinoline 1-oxidoreductase subunit alpha 4116856..4117311	29.3073	28.8324	28.8289	28.2138	27.7427	28.3734	28.5497	0.0236193	0.0359776	-0.879558	0.757532	0.282625	0.27918	-0.335926	-0.807095	-0.176316
Q88EI3_PSEPK	arginine N-succinyltransferase, subunit beta (complement(5089838..5088810))	30.2683	30.0121	29.9921	29.129	29.0429	29.4712	29.6526	0.00518586	0.012192	-0.876483	0.615691	0.359511	0.339522	-0.523626	-0.609722	-0.181377
Q88KZ4_PSEPK	beta-N-acetylglucosaminidase 2446612..2447622	30.4847	30.4523	30.4606	29.6428	29.44	29.697	30.0296	0.000378447	0.00704762	-0.872625	0.45516	0.422727	0.431051	-0.386753	-0.589581	-0.332604
Q88PX9_PSEPK	ribosome-associated potassium-dependent informational ATP/GTPase (complement(837355..836255))	31.9759	31.6651	31.8324	30.9081	30.9562	31.0189	31.3928	0.000824679	0.00908571	-0.863436	0.583173	0.272378	0.439603	-0.484694	-0.436602	-0.373858
Q88MA2_PSEPK	cob(I)alamin adenolsyltransferase/cobinamide ATP-dependent adenolsyltransferase 1867279..1867890	28.952	29.0406	28.8	27.9132	28.13	28.179	28.5025	0.00135396	0.00674074	-0.856788	0.449567	0.53811	0.297505	-0.589261	-0.372489	-0.323432
Q88GF6_PSEPK	putative shikimate 5-dehydrogenase (complement(4298053..4297232))	30.6804	30.5178	30.4675	29.5523	29.7251	29.8242	30.1279	0.00111664	0.00791304	-0.854725	0.552558	0.389879	0.33965	-0.575589	-0.402783	-0.303715
Q88C80_PSEPK	aminoacrylate/iminopropionate hydrolase/deaminase 6051271..6051651	33.58	33.0543	33.59	32.7086	32.6129	32.3712	32.9862	0.0142772	0.023785	-0.843866	0.593842	0.0681502	0.603806	-0.277561	-0.373283	-0.614955
MQO2_PSEPK	malate:quinone oxidoreductase 1427900..1429483	33.4334	33.3012	33.0581	32.15	32.4708	32.6833	32.8495	0.0120133	0.0216982	-0.829531	0.583944	0.451703	0.20865	-0.699511	-0.378665	-0.166121
A0A140FWR8_PSEPK	conserved protein of unknown function (complement(5490782..5490126))	27.2543	27.149	27.4167	26.3909	26.0694	26.8797	26.86	0.0290551	0.0403661	-0.826682	0.394325	0.289008	0.55669	-0.469115	-0.790625	0.0197175
PHAG_PSEPK	(R)-3-hydroxydecanoyl-ACP:CoA transacylase (complement(1607533..1606646))	29.0465	29.2843	29.0892	28.471	28.0843	28.3869	28.727	0.00395506	0.0105253	-0.825928	0.319489	0.557255	0.362149	-0.256059	-0.642709	-0.340124
Q88N54_PSEPK	pyruvate kinase II (complement(1552821..1551367))	34.7056	34.6703	34.5872	33.8974	33.6624	33.9479	34.2451	0.000986188	0.00731034	-0.818495	0.46045	0.425213	0.34208	-0.34769	-0.582774	-0.297279
Q88QI2_PSEPK	Thioredoxin (complement(598944..598072))	30.6631	30.5527	30.6671	30.1547	29.4932	29.7854	30.2194	0.0138433	0.0233839	-0.816533	0.443752	0.333314	0.447734	-0.0646636	-0.72617	-0.433966
RBFA_PSEPK	Ribosome-binding factor A (complement(5356103..5355705))	31.5595	31.2429	31.4485	30.4492	30.5653	30.8034	31.0115	0.00436002	0.0122424	-0.811003	0.548037	0.231444	0.437023	-0.562238	-0.446186	-0.20808
Q88N91_PSEPK	ClpXP protease specificity-enhancing factor 1507600..1508061	29.2958	28.9206	29.033	28.0431	28.16	28.619	28.6786	0.0176843	0.02721	-0.809078	0.617172	0.241997	0.354448	-0.635475	-0.518595	-0.0595474
Q88Q70_PSEPK	NADH dehydrogenase (complement(735316..734021))	31.1023	31.1026	31.1297	30.2736	29.9362	30.7186	30.7105	0.0240718	0.0359852	-0.802049	0.391808	0.392058	0.419207	-0.436857	-0.774289	0.00807254
Q88I81_PSEPK	methylglyoxal reductase (complement(3532229..3531468))	28.3466	28.2943	28.4654	27.7366	27.4888	27.4836	27.9692	0.00121348	0.00742857	-0.79909	0.377358	0.325068	0.496209	-0.232631	-0.480394	-0.48561
Q88EI2_PSEPK	arginine N-succinyltransferase, subunit alpha (complement(5090936..5089917))	30.6601	30.5489	30.5752	29.7062	29.6125	30.0766	30.1966	0.0054384	0.0118599	-0.79628	0.463497	0.352266	0.378658	-0.490397	-0.584044	-0.119979
Q88K19_PSEPK	Glutathione S-transferase family protein (complement(2821331..2820711))	30.3538	30.5394	30.2089	29.5681	29.3426	29.8207	29.9722	0.00928309	0.017593	-0.790218	0.381598	0.567117	0.236611	-0.404124	-0.629695	-0.151507
Q88NY5_PSEPK	glutamate / aspartate ABC transporter - ATP binding subunit (complement(1224045..1223275))	28.568	28.4281	28.4044	27.5838	27.7073	27.7596	28.0752	0.000427078	0.00688372	-0.783281	0.492845	0.352899	0.329178	-0.491434	-0.367926	-0.315562
CYSD_PSEPK	Sulfate adenylyltransferase subunit 2 1489404..1490321	31.516	31.5818	31.546	30.8089	30.6722	30.8165	31.1569	0.000102334	0.0113333	-0.782052	0.359066	0.424911	0.389101	-0.347971	-0.484707	-0.340399
Q88PK2_PSEPK	donor of Fe2+ and regulator of cysteine desulfurase activity 983342..983542	29.5829	29.1452	29.4959	28.8417	28.5466	28.4975	29.0183	0.0104845	0.0188603	-0.779357	0.564607	0.126859	0.477571	-0.176629	-0.471654	-0.520753
Q88FA4_PSEPK	citrate synthase 4739474..4740763	33.0025	32.8938	33.052	32.2159	31.9532	32.4753	32.5988	0.00823662	0.0164528	-0.767992	0.403773	0.295004	0.453211	-0.382871	-0.645599	-0.123518
Q88KY6_PSEPK	conserved protein of unknown function (complement(2460803..2460324))	28.4845	28.2744	28.158	27.7462	27.4005	27.5113	27.9291	0.00572825	0.0113731	-0.752977	0.555339	0.345226	0.2289	-0.182946	-0.528651	-0.417868
Q88F96_PSEPK	Electron transfer flavoprotein subunit beta (complement(4747761..4747012))	34.7377	34.7022	34.6153	33.9454	33.8788	33.973	34.3087	8.07052e-05	0.0136	-0.752647	0.428983	0.393445	0.306543	-0.363318	-0.429892	-0.335761
Q88DD4_PSEPK	GTPase HflX (complement(5564246..5562945))	28.4587	28.4793	28.3429	27.7389	27.7887	27.5125	28.0535	0.00141502	0.00821239	-0.74692	0.40517	0.425827	0.289383	-0.31456	-0.264805	-0.541016
HSLU_PSEPK	protease HslVU, ATPase component 5697367..5698710	31.7614	31.8254	31.8516	31.4309	30.6671	31.1027	31.4398	0.0286307	0.0399933	-0.745909	0.321565	0.385556	0.411742	-0.00897884	-0.772721	-0.337163
ARGJ_PSEPK	Glutamate N-acetyltransferase/Amino-acid acetyltransferase 1534992..1536209	31.3467	31.2643	31.3488	30.5742	30.5229	30.6454	30.9504	8.12725e-05	0.01275	-0.739097	0.396311	0.313912	0.398423	-0.376203	-0.427461	-0.304981
Q88CU5_PSEPK	malic enzyme B (complement(5809288..5808020))	34.3515	34.2994	34.2791	33.5803	33.4417	33.6968	33.9415	0.000658717	0.00926316	-0.737082	0.410012	0.357941	0.33767	-0.361186	-0.499736	-0.244701
Q88CE7_PSEPK	activator of NRII(GlnL/NtrB) phosphatase (complement(5968077..5967739))	33.9503	33.7042	33.9902	33.221	33.1836	33.0487	33.5163	0.00213511	0.00885906	-0.730484	0.433959	0.187861	0.473906	-0.29532	-0.33275	-0.467656
HISX_PSEPK	Histidinol dehydrogenase 1105521..1106846	32.1729	31.8763	32.0705	31.3229	31.1734	31.4337	31.6749	0.00316939	0.00994709	-0.729916	0.497928	0.201341	0.395606	-0.352073	-0.501567	-0.241235
Q88PN2_PSEPK	aminotransferase 955359..956567	30.9918	31.0228	30.9482	30.2918	30.1771	30.3213	30.6255	0.000122128	0.00971429	-0.724192	0.366299	0.397314	0.322676	-0.333735	-0.44837	-0.304184
Q88I17_PSEPK	Pet18 protein 3614128..3614775	27.4026	27.4767	27.3522	26.8147	26.4786	26.7902	27.0525	0.00328713	0.00979167	-0.715999	0.350098	0.424193	0.299708	-0.237795	-0.573879	-0.262325
Q88GQ6_PSEPK	conserved protein of unknown function 4159261..4160634	31.4791	31.5063	31.5917	30.9045	30.6181	30.9521	31.1753	0.00308304	0.00832432	-0.70075	0.303798	0.330965	0.416362	-0.270743	-0.557223	-0.22316
Q88MC9_PSEPK	NAD(P)H dehydrogenase (quinone) (complement(1839168..1838563))	30.4102	30.3495	30.2432	29.7366	29.9184	29.2692	29.9879	0.0254754	0.0378544	-0.692921	0.422374	0.361665	0.255342	-0.251275	-0.0694567	-0.71865
PYRC_PSEPK	dihydroorotase (complement(1245527..1244481))	30.8753	30.4384	30.706	29.6442	30.0553	30.2501	30.3282	0.0346065	0.0479129	-0.690032	0.547102	0.110146	0.3778	-0.684009	-0.272924	-0.0781151
Q88PR2_PSEPK	thioredoxin reductase 901612..902574	30.5593	30.3242	30.4477	29.8603	29.5995	29.8055	30.0994	0.00274248	0.00895349	-0.688635	0.459884	0.224807	0.348262	-0.23915	-0.499923	-0.29388
Q88E29_PSEPK	P-loop guanosine triphosphatase-dependent zinc chaperone (complement(5264246..5263275))	26.8181	26.8625	26.5471	26.1764	25.8517	26.1595	26.4026	0.00924462	0.0176443	-0.680072	0.415552	0.459977	0.144579	-0.226148	-0.550895	-0.243065
Q88KB9_PSEPK	Sulphite reductase hemoprotein, beta subunit (complement(2709208..2707556))	31.6922	31.8031	31.7309	31.1107	30.9864	31.1019	31.4042	0.000195785	0.00728571	-0.67568	0.287996	0.398842	0.326681	-0.293478	-0.417765	-0.302277
ILVC_PSEPK	Ketol-acid reductoisomerase (complement(5317099..5316083))	34.1093	34.1975	34.2418	33.7014	33.1587	33.6824	33.8485	0.0213221	0.0320923	-0.668671	0.260791	0.348967	0.393248	-0.147104	-0.689775	-0.166128
Q88QR3_PSEPK	conserved protein of unknown function 513544..513966	28.6881	28.4984	28.3438	27.7223	27.914	27.8948	28.1769	0.00465994	0.0123682	-0.666355	0.511214	0.321473	0.166846	-0.45457	-0.262863	-0.2821
Q88FR7_PSEPK	5'-phosphoribosyl-4-(N-succinocarboxamide)-5- aminoimidazole lyase (adenylosuccinate lyase) 4526955..4528325	31.9888	31.9006	31.9073	31.2759	31.1103	31.4185	31.6002	0.00207273	0.0090411	-0.664019	0.38855	0.300364	0.307114	-0.324367	-0.489935	-0.181726
Q88HI7_PSEPK	2-carboxybenzaldehyde reductase 3813872..3814867	28.5021	28.6477	28.7411	28.0372	27.6347	28.2365	28.2999	0.0254645	0.0379217	-0.660829	0.202201	0.347832	0.44121	-0.262706	-0.665159	-0.0633787
Q88CG6_PSEPK	thioredoxin I (complement(5949030..5948701))	32.598	32.1239	32.6476	31.8022	31.8359	31.7547	32.127	0.0174157	0.0271213	-0.658884	0.470972	-0.00317923	0.520533	-0.324878	-0.291141	-0.372307
LEUC_PSEPK	3-isopropylmalate dehydratase large subunit 2250670..2252103	30.9914	30.9662	30.9847	30.4588	30.2402	30.276	30.6529	0.000650014	0.00942857	-0.65575	0.338519	0.313294	0.331813	-0.194116	-0.412618	-0.376891
A0A140FWS5_PSEPK	choline-responsive transcriptional repressor BetI 5773438..5774094	25.6716	25.853	25.516	24.9677	24.8551	25.2544	25.353	0.0130627	0.0226214	-0.654444	0.318602	0.500052	0.163012	-0.385257	-0.497831	-0.0985788
Q88KE5_PSEPK	conserved exported protein of unknown function 2676372..2676680	31.7749	31.5072	32.0506	31.1951	31.1609	31.016	31.4508	0.0170676	0.0265424	-0.653554	0.324108	0.0564098	0.599813	-0.25572	-0.289864	-0.434748
Q88K52_PSEPK	peroxiredoxin, alkylhydroperoxide reductase - small subunit 2786990..2787553	30.1866	30.1697	30.3051	29.4963	29.6027	29.6093	29.8949	0.000316612	0.00758974	-0.651058	0.291654	0.274791	0.410142	-0.398692	-0.292258	-0.285638
SECB_PSEPK	Protein-export protein SecB (complement(5760032..5759547))	32.4698	32.2212	32.4178	31.6782	31.7841	31.7091	32.0467	0.0014044	0.00836036	-0.645782	0.423133	0.174487	0.371054	-0.36853	-0.262559	-0.337585
Q88CV3_PSEPK	conserved protein of unknown function (complement(5799862..5798273))	30.4377	30.5875	30.1459	29.7624	29.7313	29.7506	30.0692	0.00780645	0.0157308	-0.642272	0.368473	0.518253	0.0766827	-0.306835	-0.33795	-0.318623
DAPB_PSEPK	4-hydroxy-tetrahydrodipicolinate reductase (complement(5374299..5373496))	32.3818	32.2212	32.3219	31.6065	31.5572	31.8394	31.988	0.00292053	0.00850829	-0.640624	0.393819	0.233174	0.333943	-0.381517	-0.430797	-0.148622
AK_PSEPK	aspartokinase (complement(5081538..5080303))	33.5157	33.5304	33.6576	32.8931	32.6985	33.1978	33.2488	0.0137477	0.0234952	-0.638114	0.26686	0.281585	0.408725	-0.355775	-0.550316	-0.0510794
Q88F83_PSEPK	pyoverdine biosynthesis related protein 4762663..4763568	33.9582	33.9317	33.5998	32.9441	33.2436	33.3892	33.5111	0.0217159	0.0325048	-0.637618	0.447084	0.420649	0.0886936	-0.567041	-0.267496	-0.121889
Q88NN0_PSEPK	Ribonucleoside-diphosphate reductase subunit beta (complement(1351784..1350534))	28.1269	28.182	28.4236	27.7549	27.4143	27.6886	27.9317	0.0107098	0.0197312	-0.624887	0.195207	0.250251	0.491872	-0.176838	-0.517374	-0.243119
LPXD_PSEPK	UDP-3-O-acylglucosamine N-acyltransferase 1795693..1796748	28.7772	28.6573	28.9246	28.2959	28.2035	28.0074	28.4776	0.00579641	0.0115588	-0.617422	0.299511	0.179701	0.446922	-0.181721	-0.274191	-0.470221
Q88JH5_PSEPK	quinoprotein ethanol dehydrogenase (complement(3063461..3061566))	37.547	37.6502	37.7807	37.2336	36.8154	37.0802	37.3512	0.0115679	0.0217604	-0.616248	0.195829	0.299025	0.429518	-0.117575	-0.53583	-0.270967
Q88NR9_PSEPK	conserved protein of unknown function 1301251..1302552	27.3699	27.4697	27.3298	26.8516	26.578	26.8939	27.0822	0.0045931	0.0125254	-0.615311	0.28778	0.387553	0.247634	-0.230542	-0.504146	-0.188279
Q88PT6_PSEPK	Glycerate dehydrogenase (complement(878178..877213))	29.0051	29.0562	29.137	28.4822	28.5619	28.3124	28.7591	0.00178084	0.00951938	-0.613937	0.24599	0.29705	0.377865	-0.276892	-0.197258	-0.446755
Q88L62_PSEPK	Acetyltransferase, GNAT family (complement(2358845..2358330))	25.8008	25.8632	25.9694	25.3039	25.087	25.4096	25.5723	0.00464742	0.0124202	-0.610972	0.228471	0.290855	0.397132	-0.268408	-0.485348	-0.162701
PURA_PSEPK	Adenylosuccinate synthetase (complement(5559252..5557960))	33.9774	33.7977	33.8572	33.2943	33.1187	33.4016	33.5745	0.00347041	0.00935323	-0.6059	0.402924	0.223199	0.282727	-0.280155	-0.455798	-0.172897
Y4248_PSEPK	conserved protein of unknown function, UPF0345 family 4834852..4835136	30.6328	30.2115	30.6297	30.1364	29.7312	29.7954	30.1895	0.0326114	0.0454968	-0.603663	0.443293	0.0220318	0.44017	-0.0531101	-0.458273	-0.394112
Q88R52_PSEPK	L-arginine ABC transporter - periplasmic binding subunit (complement(340067..339315))	33.6335	33.3002	33.3834	32.6679	33.0026	32.8602	33.1413	0.0129352	0.0228431	-0.595512	0.492228	0.158915	0.242125	-0.473432	-0.138719	-0.281118
Q88NJ8_PSEPK	cold-shock protein (complement(1388489..1387896))	29.485	29.5358	29.4951	28.9697	28.8849	28.8759	29.2077	6.00445e-05	0.0204	-0.595121	0.277304	0.32803	0.287348	-0.238058	-0.32283	-0.331793
Q88D52_PSEPK	Long-chain acyl-CoA thioester hydrolase family protein (complement(5667694..5667293))	30.1486	30.0454	30.0664	29.6169	29.3624	29.4965	29.7894	0.00174377	0.00966929	-0.59485	0.35919	0.256073	0.277012	-0.172421	-0.426949	-0.292906
ARGD_PSEPK	Succinylornithine transaminase/acetylornithine aminotransferase (complement(5092304..5091084))	32.7131	32.5656	32.6579	32.0082	31.9946	32.1495	32.3481	0.000821084	0.00935294	-0.594728	0.364939	0.217432	0.309721	-0.339948	-0.353538	-0.198606
Q88LE9_PSEPK	Transcriptional regulator, LysR family (complement(2250538..2249660))	27.792	28.1084	28.1765	27.2877	27.4686	27.5467	27.73	0.0138149	0.0234394	-0.5913	0.0619685	0.378436	0.446545	-0.442293	-0.261373	-0.183284
THIG_PSEPK	thiazole synthase (complement(5826294..5825482))	30.5649	30.5481	30.5246	30.1066	29.7725	29.9997	30.2527	0.00410301	0.0123063	-0.586272	0.312187	0.295376	0.271845	-0.146122	-0.480221	-0.253065
HIS8_PSEPK	Histidinol-phosphate aminotransferase 1106849..1107895	30.6547	30.4825	30.6563	29.9964	29.8837	30.1547	30.3047	0.00385052	0.0106729	-0.586189	0.349986	0.177775	0.351521	-0.308286	-0.420991	-0.150006
METK_PSEPK	methionine adenosyltransferase 5658957..5660147	33.332	33.4522	33.3739	32.8764	32.5405	32.9851	33.0933	0.013362	0.0229615	-0.585401	0.238715	0.358855	0.280532	-0.216977	-0.552862	-0.108262
Y1901_PSEPK	conserved protein of unknown function, UPF0434 family 2144701..2144886	29.9553	29.8673	30.1433	29.3782	29.4551	29.3852	29.6974	0.00237727	0.00974684	-0.582486	0.25792	0.169877	0.445933	-0.319227	-0.242311	-0.312192
Q88IQ2_PSEPK	putative Transcriptional regulator MvaT, P16 subunit 3351739..3352110	33.7292	33.5216	33.4554	32.8566	33.0507	33.0593	33.2788	0.00538909	0.0119529	-0.579853	0.45043	0.242773	0.176577	-0.422194	-0.228109	-0.219477
Q88LR1_PSEPK	ATP-dependent DEAD-box RNA helicase DeaD 2090675..2092354	32.3358	32.1861	32.3319	31.6978	31.5222	31.9061	31.9967	0.00900744	0.016869	-0.575881	0.339148	0.189471	0.335203	-0.298849	-0.474407	-0.0905663
Q88NK0_PSEPK	conserved protein of unknown function 1387147..1387566	29.9948	29.8693	29.8783	29.3022	29.3052	29.4102	29.6267	0.000434687	0.00657778	-0.574938	0.368152	0.242618	0.251638	-0.324465	-0.321482	-0.21646
HSLV_PSEPK	peptidase component of the ATP-dependent HslVU protease 5696760..5697290	31.7123	31.7038	31.6394	31.1844	30.9948	31.1529	31.3979	0.00080189	0.00963636	-0.574488	0.31437	0.305858	0.241504	-0.21359	-0.403113	-0.245028
Q88N68_PSEPK	Glutathione S-transferase family protein 1536365..1536997	30.5816	30.53	30.4702	29.9966	29.8004	30.0621	30.2402	0.00249816	0.00933333	-0.574237	0.341461	0.289822	0.230072	-0.243591	-0.439733	-0.178032
GRPE_PSEPK	Protein GrpE (complement(5378223..5377666))	33.1379	32.9125	33.2301	32.4904	32.4894	32.5829	32.8072	0.00448715	0.0126867	-0.572608	0.330748	0.105299	0.422865	-0.316824	-0.317781	-0.224306
Q88PL1_PSEPK	tRNA Cm32/Um32 methyltransferase 976290..977045	28.4024	28.3097	28.4578	27.7681	27.7457	27.9493	28.1055	0.00184013	0.00930303	-0.568938	0.2969	0.204243	0.352264	-0.337366	-0.359819	-0.156221
Q88GE6_PSEPK	Pyrroline-5-carboxylate reductase (complement(4306866..4306072))	30.2662	30.5089	30.2026	29.9314	29.4716	29.8689	30.0416	0.0295535	0.0415497	-0.568588	0.224589	0.467316	0.160977	-0.110161	-0.569988	-0.172733
Y1214_PSEPK	putative transcriptional regulatory protein 1392084..1392830	31.1121	31.0829	31.0838	30.312	30.7119	30.5585	30.8102	0.00840475	0.0164013	-0.565479	0.301908	0.272712	0.273599	-0.498162	-0.0983286	-0.251727
ILVD_PSEPK	Dihydroxy-acid dehydratase 5849296..5851137	32.5273	32.7032	32.7722	32.2913	31.9407	32.0744	32.3848	0.0107762	0.0196783	-0.565474	0.142478	0.318324	0.387409	-0.0935752	-0.444176	-0.31046
Q88PU9_PSEPK	conserved exported protein of unknown function 867073..867543	28.0709	28.0045	27.84	27.3844	27.4799	27.3557	27.6893	0.00194663	0.0089635	-0.565108	0.381612	0.31528	0.15077	-0.304824	-0.209323	-0.333516
TRPC_PSEPK	Indole-3-glycerol phosphate synthase 511027..511860	32.5466	32.4062	32.481	31.8718	31.7245	32.1568	32.1978	0.0136377	0.0228517	-0.560231	0.348819	0.208362	0.283165	-0.325981	-0.473345	-0.0410198
TTGA_PSEPK	Probable efflux pump periplasmic linker TtgA (complement(1582554..1581400))	30.5383	30.3859	30.2958	29.812	29.9753	29.753	30.1267	0.00448764	0.0126325	-0.559884	0.41155	0.259166	0.169111	-0.314662	-0.151423	-0.373742
UREE_PSEPK	urease accessory protein 3250094..3250597	26.3373	26.1828	26.0223	25.3543	25.7916	25.7179	25.901	0.0264269	0.0380104	-0.559545	0.436286	0.281776	0.121255	-0.546746	-0.109431	-0.18314
ASTD_PSEPK	N-succinylglutamate 5-semialdehyde dehydrogenase (complement(5088809..5087346))	30.7095	30.6215	30.7069	30.0042	29.9839	30.3753	30.4002	0.0128708	0.0229557	-0.55815	0.309259	0.221256	0.306709	-0.395987	-0.416357	-0.0248814
LOLD_PSEPK	Lipoprotein-releasing system ATP-binding protein LolD 2462245..2462943	29.4184	29.3549	29.2038	28.4561	28.8502	28.9966	29.0467	0.0323798	0.0453696	-0.558095	0.371751	0.308242	0.157149	-0.590581	-0.196488	-0.0500727
Q88F97_PSEPK	Electron transfer flavoprotein subunit alpha (complement(4747011..4746082))	34.4948	34.5399	34.392	34.0747	33.8401	33.8471	34.1981	0.00331915	0.00954315	-0.554891	0.296675	0.341792	0.193869	-0.12338	-0.357942	-0.351014
Q88QR5_PSEPK	conserved protein of unknown function 512008..512712	28.2925	28.0686	28.4241	27.7489	27.5152	27.8676	27.9861	0.0197789	0.0301181	-0.551179	0.306358	0.082414	0.437997	-0.237273	-0.470967	-0.118529
Q88EH7_PSEPK	lysine / arginine / ornithine ABC transporter - periplasmic binding protein (complement(5096765..5095980))	33.2268	32.9737	33.0553	32.3833	32.6867	32.5412	32.8112	0.00887333	0.0165988	-0.548183	0.415609	0.16255	0.244116	-0.427835	-0.124449	-0.269991
Q88CR2_PSEPK	putative 3-mercaptopyruvate sulfurtransferase (complement(5840580..5839726))	31.3416	31.326	31.2955	30.8942	30.5114	30.9151	31.0473	0.0142576	0.0238407	-0.547434	0.294294	0.278675	0.248182	-0.153128	-0.535853	-0.13217
Q88LZ3_PSEPK	dTDP-glucose pyrophosphorylase (complement(1997468..1996587))	29.7	29.9925	29.9977	29.5562	29.2075	29.2946	29.6248	0.0193548	0.0298376	-0.54398	0.0752811	0.367783	0.372906	-0.0685349	-0.417292	-0.330143
Q88JZ3_PSEPK	conserved protein of unknown function 2846950..2847243	27.6421	27.6541	27.7062	27.0816	27.2449	27.0444	27.3955	0.00109297	0.008	-0.54382	0.246556	0.258559	0.310615	-0.313922	-0.150638	-0.351171
Q88MB1_PSEPK	conserved exported protein of unknown function (complement(1860274..1859564))	30.095	29.9779	29.8477	29.5041	29.4359	29.3562	29.7028	0.00287849	0.00860335	-0.541456	0.392175	0.275083	0.144926	-0.198712	-0.26692	-0.346552
HIS4_PSEPK	phosphoribosylformimino-5-aminoimidazole carboxamide ribonucleotide isomerase 351515..352252	31.4895	31.2684	31.3981	30.8534	30.7404	30.9434	31.1155	0.00343369	0.00944724	-0.539607	0.373973	0.152871	0.282565	-0.262129	-0.375167	-0.172114
MURD_PSEPK	UDP-N-acetylmuramoylalanine--D-glutamate ligase 1520744..1522096	31.3464	31.3033	31.3346	30.7328	30.8248	30.8146	31.0594	7.20786e-05	0.0156923	-0.537386	0.286939	0.243925	0.275215	-0.326628	-0.234625	-0.244826
Q88CF4_PSEPK	diaminopimelate decarboxylase 5961105..5962352	28.7766	28.7255	28.7762	28.193	28.0839	28.3894	28.4908	0.00411519	0.0122511	-0.537356	0.285855	0.2347	0.285479	-0.297759	-0.406911	-0.101363
ASTB_PSEPK	N-succinylarginine dihydrolase (complement(5087322..5085973))	31.1675	30.8416	31.1425	30.3623	30.5503	30.6347	30.7832	0.0154898	0.0250958	-0.534736	0.384312	0.0584606	0.359331	-0.420816	-0.23283	-0.148458
Q88H57_PSEPK	Protein CobW (complement(3981701..3980634))	28.2072	28.141	28.0629	27.5308	27.418	27.8608	27.8701	0.0185536	0.0288519	-0.533798	0.337074	0.270868	0.192755	-0.339294	-0.452065	-0.00933838
Q88M11_PSEPK	Phosphoglycolate phosphatase 2 (complement(1968818..1968147))	27.8969	27.7826	27.8349	27.2575	27.2256	27.4318	27.5715	0.00178363	0.00944615	-0.533153	0.325345	0.211022	0.263362	-0.314088	-0.345908	-0.139733
Q88KI7_PSEPK	DNA binding regulator, beta subunit B 2633085..2633357	35.9545	35.885	35.9681	35.3465	35.4107	35.4591	35.6706	0.000216487	0.00658065	-0.530476	0.283901	0.214393	0.29742	-0.324158	-0.259988	-0.211568
ARGA_PSEPK	acetylglutamate kinase-like protein (regulatory domain)/amino acid N-acetyltransferase (complement(5915559..5914261))	29.7569	29.8581	29.9311	29.2671	29.1522	29.5366	29.5837	0.0131202	0.0228668	-0.53009	0.173208	0.274434	0.347493	-0.316559	-0.431489	-0.0470874
Q88PM9_PSEPK	GCN5-related N-acetyltransferase 958546..959109	28.8744	28.6714	28.8442	28.3444	28.2674	28.1885	28.5317	0.00240578	0.009625	-0.529905	0.342707	0.139721	0.31243	-0.187294	-0.264368	-0.343197
PGK_PSEPK	Phosphoglycerate kinase (complement(5654474..5653311))	32.7845	32.7554	32.8312	32.2397	32.2765	32.2763	32.5272	3.12787e-05	0.0408	-0.526215	0.257245	0.228132	0.303945	-0.287562	-0.250769	-0.250991
OPGG_PSEPK	Glucans biosynthesis protein G (complement(5728637..5726958))	33.1741	33.0588	33.1233	32.5332	32.6284	32.6183	32.856	0.000307055	0.00778947	-0.525466	0.318087	0.202822	0.26729	-0.322817	-0.227633	-0.237749
Q88E52_PSEPK	conserved protein of unknown function 5238973..5239236	30.6298	30.1882	30.6282	30.0299	29.9832	29.8578	30.2195	0.0279376	0.0393469	-0.525103	0.41024	-0.031263	0.408676	-0.189649	-0.236328	-0.361677
PUR9_PSEPK	phosphoribosylaminoimidazolecarboxamide formyltransferase/IMP cyclohydrolase 5483487..5485094	32.9168	32.6916	32.806	32.2187	32.2129	32.4078	32.5423	0.00452114	0.0125787	-0.524986	0.374472	0.14931	0.263697	-0.323583	-0.329366	-0.13453
DNAJ_PSEPK	Chaperone protein DnaJ (complement(5375440..5374313))	31.484	31.6629	31.6866	31.1806	31.0326	31.0501	31.3495	0.00271399	0.00900585	-0.5234	0.134528	0.313418	0.337153	-0.168906	-0.316844	-0.29935
Q88D31_PSEPK	pyrimidine operon regulatory protein/uracil phosphoribosyltransferase 5693745..5694263	29.868	29.8105	30.0266	29.5301	29.211	29.3944	29.6401	0.00974939	0.0171445	-0.523183	0.227904	0.170397	0.386473	-0.109991	-0.429126	-0.245657
TTGB_PSEPK	Probable efflux pump membrane transporter TtgB (complement(1581396..1578244))	27.1745	27.1777	27.3432	26.6744	26.75	26.706	26.971	0.000956231	0.00795	-0.521698	0.203507	0.206742	0.372298	-0.296567	-0.22099	-0.264989
Q88KV8_PSEPK	Transcriptional regulator, Cro/CI family 2486951..2487505	26.9698	26.6429	26.6295	26.1234	26.1621	26.3958	26.4873	0.0205773	0.0311033	-0.520278	0.482547	0.155643	0.142227	-0.363835	-0.325146	-0.0914367
Q88GA5_PSEPK	glutathione reductase (NADPH) (complement(4347091..4345736))	29.8603	29.7858	29.8672	29.3942	29.1639	29.3966	29.578	0.00309969	0.00827957	-0.519476	0.282252	0.207768	0.289193	-0.183764	-0.414056	-0.181394
Q88CG7_PSEPK	transcription termination factor Rho (complement(5948473..5947214))	34.1202	34.0971	34.0807	33.5732	33.487	33.6877	33.841	0.000952407	0.00805063	-0.516691	0.27919	0.256134	0.239712	-0.267799	-0.353973	-0.153263
EUTC_PSEPK	ethanolamine ammonia-lyase, beta-subunit (complement(628794..627976))	30.4107	30.3759	30.3483	29.9086	29.6535	30.0473	30.124	0.0120903	0.0220253	-0.508499	0.286704	0.251821	0.224223	-0.215476	-0.470498	-0.0767752
Q88NA3_PSEPK	conserved exported protein of unknown function (complement(1497277..1496840))	31.319	30.9859	31.0008	30.566	30.4954	30.7189	30.8477	0.0161174	0.0256833	-0.508453	0.471316	0.138224	0.15314	-0.281659	-0.352245	-0.128776
Q88CT5_PSEPK	pyrroline-5-carboxylate reductase 5818732..5819550	30.9596	30.8543	30.9004	30.4282	30.3774	30.3838	30.6506	0.000122317	0.00927273	-0.508283	0.308989	0.203679	0.249756	-0.2224	-0.273212	-0.266813
Q88CV5_PSEPK	glutamate synthase (NADPH) beta subunit (complement(5793330..5791912))	32.1238	32.0866	32.1885	31.7331	31.3877	31.7649	31.8808	0.0154183	0.0252646	-0.504425	0.242996	0.205868	0.307774	-0.147655	-0.493105	-0.115877
Q88NH3_PSEPK	putative Glycine cleavage system transcriptional repressor (complement(1414468..1413908))	28.1541	28.0813	28.2912	27.5506	27.5344	27.9308	27.9237	0.0246225	0.0363885	-0.503616	0.230342	0.157584	0.367499	-0.373117	-0.389354	0.00704638
Q88F62_PSEPK	periplasmic protein disulfide isomerase 4810999..4811757	30.5806	30.5565	30.5857	29.9913	30.1215	30.106	30.3236	0.00028323	0.008	-0.501312	0.257045	0.232856	0.262067	-0.332282	-0.202082	-0.217604
Q88LV1_PSEPK	Hydrolase, isochorismatase family (complement(2051678..2051088))	30.7296	30.5789	30.7376	30.2914	30.084	30.1708	30.432	0.00322751	0.00984293	-0.499943	0.297511	0.146894	0.305511	-0.140616	-0.348063	-0.261235
Q88M16_PSEPK	conserved exported protein of unknown function 1961146..1961745	29.8841	29.7819	29.874	29.2626	29.3694	29.4139	29.5976	0.000849367	0.00883333	-0.498044	0.286517	0.184231	0.276318	-0.335035	-0.228271	-0.183761
Q88MT1_PSEPK	conserved protein of unknown function 1691053..1691733	28.5193	28.4636	28.5544	27.9391	27.8906	28.2219	28.2648	0.00969674	0.0171932	-0.495246	0.25452	0.198748	0.2896	-0.325726	-0.374182	-0.0429611
Q88NV6_PSEPK	ATP-dependent Fe-S cluster transferase 1255659..1256753	29.4298	29.4851	29.285	29.0082	28.722	28.9896	29.1533	0.0109601	0.0201707	-0.493351	0.276494	0.331836	0.131696	-0.14506	-0.431269	-0.163697
HSCA_PSEPK	DnaK-like molecular chaperone specific for IscU 981124..982986	28.9857	28.9002	29.0223	28.5943	28.2848	28.5549	28.7237	0.00906764	0.0170383	-0.49141	0.261959	0.17651	0.298645	-0.129425	-0.438894	-0.168796
Q88D29_PSEPK	dihydroorotase-like protein 5695277..5696548	32.0436	31.9985	32.1482	31.6464	31.4605	31.6133	31.8184	0.00248625	0.00944785	-0.490046	0.225204	0.180085	0.32978	-0.172042	-0.357903	-0.205123
UBIG_PSEPK	Ubiquinone biosynthesis O-methyltransferase (complement(1969519..1968821))	31.2779	31.1601	31.0318	30.5547	30.817	30.6356	30.9129	0.00977641	0.0173672	-0.48746	0.364998	0.247284	0.118908	-0.358145	-0.0958271	-0.277218
Q88P38_PSEPK	mannose/glucose ABC transporter, glucose-binding periplasmic protein 1157868..1159154	33.3655	33.357	33.7022	33.1334	33.0152	32.8285	33.2336	0.0286699	0.0399265	-0.482597	0.131901	0.123405	0.46859	-0.100243	-0.218479	-0.405174
Q88E93_PSEPK	ATPase, AAA family 5192821..5193666	30.2477	30.3383	30.3809	29.979	29.6612	29.8911	30.083	0.00954593	0.017341	-0.478568	0.164699	0.255267	0.297887	-0.104072	-0.421865	-0.191916
Q88PX3_PSEPK	conserved hypothetical TPR repeat protein (complement(843049..841328))	29.4649	29.5373	29.493	29.0926	29.018	28.9513	29.2595	0.000482804	0.00859574	-0.477766	0.205396	0.277766	0.233487	-0.166873	-0.241551	-0.308225
Q88MU7_PSEPK	Threonine synthase 1676198..1677607	31.5294	31.6332	31.7095	31.301	30.861	31.2775	31.3853	0.0348898	0.0484465	-0.477504	0.144109	0.247944	0.324203	-0.0842765	-0.524229	-0.10775
IF3_PSEPK	Translation initiation factor IF-3 2811534..2812067	33.2759	33.2535	33.2085	32.848	32.7948	32.6642	33.0075	0.00119823	0.00750515	-0.47693	0.268372	0.246007	0.201016	-0.159484	-0.212665	-0.343246
UBIE_PSEPK	Ubiquinone/menaquinone biosynthesis C-methyltransferase UbiE 5711162..5711932	31.3969	31.4269	31.1991	30.8764	30.9646	30.7555	31.1033	0.00711234	0.0141224	-0.475468	0.293674	0.323668	0.0958595	-0.22683	-0.138609	-0.347763
Q88DX2_PSEPK	Nitrogen regulation protein NR(I) 5336551..5337993	30.3711	30.298	30.1706	29.7	29.7402	29.9814	30.0435	0.0110283	0.0200637	-0.472677	0.32754	0.254452	0.127022	-0.343562	-0.303321	-0.0621312
HEM6_PSEPK	Coproporphyrinogen-III oxidase, aerobic 83261..84172	27.792	27.6949	27.8539	27.2672	27.1021	27.5557	27.5443	0.0282767	0.0396751	-0.471903	0.247667	0.150608	0.30958	-0.277079	-0.442211	0.0114361
Q88LZ1_PSEPK	dTDP-glucose 4,6-dehydratase 2 (complement(1999479..1998379))	30.4486	30.4781	30.5737	30.1366	29.8295	30.1303	30.2661	0.0123668	0.0226667	-0.468009	0.182506	0.211937	0.307571	-0.129511	-0.436621	-0.135882
Q88QD5_PSEPK	acetyl-CoA carboxylase - biotin carboxyl carrier subunit (complement(650156..649695))	33.4486	33.4505	33.4668	32.937	33.1841	32.8442	33.2219	0.0100745	0.0186779	-0.466876	0.226751	0.228593	0.24497	-0.284892	-0.0377261	-0.377696
HIS6_PSEPK	Imidazole glycerol phosphate synthase subunit HisF 352263..353033	30.6423	30.2483	30.4395	30.0293	29.8335	30.0682	30.2102	0.0259241	0.0380814	-0.466355	0.432115	0.0381289	0.229289	-0.180837	-0.376697	-0.141999
PANC_PSEPK	pantothenate synthetase 5341691..5342554	29.8505	29.8865	29.8672	29.469	29.4363	29.3081	29.6363	0.000762427	0.0102581	-0.463589	0.214194	0.250253	0.230937	-0.167306	-0.19996	-0.328118
Q88ED3_PSEPK	ATP-dependent DEAD-box RNA helicase require for 50S ribosomal subunit biogenesis (complement(5146753..5145431))	30.666	30.4947	30.4071	30.0655	30.0557	30.0584	30.2912	0.00369583	0.00997101	-0.462739	0.374796	0.203442	0.115871	-0.225746	-0.235537	-0.232826
Q88LQ7_PSEPK	glutamate-pyruvate aminotransferase (complement(2096477..2095266))	29.9893	29.893	29.8932	29.4662	29.2421	29.6882	29.6953	0.025739	0.0379574	-0.45966	0.293968	0.197667	0.197854	-0.229159	-0.453232	-0.00709788
BETB_PSEPK	betaine aldehyde dehydrogenase, NAD-dependent 5774134..5775606	30.5543	30.5616	30.5845	30.2645	29.8828	30.1969	30.3408	0.0185803	0.0287935	-0.452018	0.213494	0.220797	0.243737	-0.0762669	-0.457943	-0.143818
TRPF_PSEPK	N-(5'-phosphoribosyl)anthranilate isomerase 2263208..2263828	26.3509	26.48	26.5095	25.9364	25.9563	26.0993	26.2221	0.00314306	0.00934043	-0.449476	0.128831	0.257916	0.287467	-0.285629	-0.265794	-0.122791
Q88KB4_PSEPK	Esterified fatty acid cis/trans isomerase 2715286..2717586	28.2724	28.0802	28.217	27.8434	27.7844	27.615	27.9687	0.00770435	0.0159351	-0.442268	0.303706	0.111462	0.248234	-0.125356	-0.184295	-0.353752
Q88CK9_PSEPK	sulfate ABC transporter (complement(5897388..5896360))	32.0769	32.1366	32.0789	31.5832	31.772	31.6183	31.8776	0.00198641	0.00883453	-0.439696	0.199279	0.258979	0.201286	-0.29449	-0.105694	-0.25936
PYRB_PSEPK	Aspartate carbamoyltransferase 5694276..5695280	32.1715	32.1462	32.1923	31.8165	31.5776	31.7976	31.9503	0.00484709	0.0121148	-0.439443	0.221179	0.195933	0.242053	-0.133748	-0.372701	-0.152715
Q88KH0_PSEPK	conserved exported protein of unknown function 2649084..2650061	30.2776	29.9668	29.928	29.4783	29.7079	29.6724	29.8385	0.0291944	0.0406711	-0.437949	0.439127	0.128268	0.0895294	-0.360164	-0.130626	-0.166134
Q88RP1_PSEPK	putative alkanal monooxygenase (complement(96684..95680))	27.7676	27.804	27.6914	27.3421	27.2547	27.3548	27.5358	0.000669294	0.0109655	-0.437116	0.231851	0.268199	0.155624	-0.193619	-0.281098	-0.180957
APT_PSEPK	Adenine phosphoribosyltransferase 4851060..4851608	29.0881	29.0402	29.1056	28.6561	28.6594	28.6183	28.8613	5.16054e-05	0.0255	-0.43334	0.226769	0.178883	0.244358	-0.205171	-0.2019	-0.242939
Q88MY6_PSEPK	signal peptidase I 1633052..1633906	28.4185	28.2679	28.2848	27.7782	27.8171	28.0818	28.108	0.0155203	0.02528	-0.431381	0.310446	0.159903	0.176722	-0.329851	-0.290956	-0.0262655
Q88NA8_PSEPK	sulfate adenylyltransferase subunit 1/adenylyl-sulfate kinase 1490338..1492239	31.2763	31.35	31.4541	30.9558	30.7599	31.072	31.1447	0.0146338	0.024157	-0.430886	0.131631	0.205323	0.309375	-0.188869	-0.384734	-0.0727262
Q88M54_PSEPK	Alcohol dehydrogenase, zinc-containing 1920563..1921525	29.5446	29.6356	29.4925	29.2479	28.9625	29.1708	29.3423	0.0105512	0.0187575	-0.430454	0.202279	0.293254	0.150149	-0.0943883	-0.379821	-0.171472
FMT_PSEPK	Methionyl-tRNA formyltransferase (complement(78472..77540))	30.485	30.4552	30.3682	30.0792	29.9772	29.9677	30.2221	0.00102226	0.00722727	-0.428107	0.262923	0.233145	0.146092	-0.142928	-0.244891	-0.25434
CYSA_PSEPK	sulfate/thiosulfate import ATP-binding protein (complement(5894469..5893480))	31.684	31.4536	31.4339	31.0753	31.058	31.1577	31.3104	0.00768177	0.015987	-0.426805	0.373558	0.143179	0.123471	-0.235098	-0.252418	-0.152692
Q88JK1_PSEPK	Universal stress protein family (complement(3036410..3035481))	32.2034	32.4797	32.2561	32.0664	31.715	31.8897	32.1017	0.0329382	0.0458734	-0.422684	0.101728	0.377954	0.154344	-0.0353034	-0.386696	-0.212027
MQO1_PSEPK	malate:quinone oxidoreductase (complement(869587..868079))	30.0117	29.8851	30.016	29.6856	29.2915	29.6684	29.7597	0.0356651	0.0498708	-0.422427	0.252003	0.125378	0.25626	-0.0741634	-0.468203	-0.0912743
LEU3_PSEPK	3-isopropylmalate dehydrogenase 2253682..2254764	30.8332	30.9779	30.9303	30.593	30.3485	30.5333	30.7027	0.00767883	0.0160392	-0.422187	0.130495	0.27518	0.227606	-0.109703	-0.354222	-0.169356
Q88IS0_PSEPK	Carboxynorspermidine/carboxyspermidine decarboxylase (complement(3332001..3330904))	29.9863	29.8437	30.0512	29.5582	29.4103	29.6465	29.7494	0.0102024	0.0188667	-0.42206	0.236937	0.0943664	0.301787	-0.191145	-0.339075	-0.102871
A0A140FWM3_PSEPK	cytochrome c-type biogenesis protein (complement(4911711..4910515))	30.2398	30.1049	30.272	29.7874	29.621	29.951	29.996	0.0179191	0.0272397	-0.419097	0.243796	0.108874	0.275976	-0.208643	-0.375026	-0.0449769
Q88IR9_PSEPK	putative L-serine dehydratase (complement(3333104..3332187))	28.5535	28.4398	28.7547	28.0716	28.2492	28.1849	28.3756	0.0172798	0.0267815	-0.41409	0.177868	0.0641921	0.379074	-0.304025	-0.1264	-0.19071
Q88LF3_PSEPK	conserved protein of unknown function 2243969..2244403	28.0087	28.0314	27.8622	27.3476	27.6449	27.6676	27.7604	0.0233328	0.0354457	-0.41405	0.248249	0.27104	0.101786	-0.412754	-0.115482	-0.0928383
Q88P22_PSEPK	IMP dehydrogenase and single strand DNA binding factor 1175570..1177039	34.6369	34.6919	34.5662	34.1638	34.1145	34.3763	34.4249	0.00938056	0.017542	-0.413476	0.212018	0.266957	0.14124	-0.26115	-0.310409	-0.0486558
Q88E02_PSEPK	3-hydroxyisobutyrate dehydrogenase (complement(5292849..5291962))	31.9884	32.0122	32.0627	31.7733	31.4745	31.577	31.8147	0.0102607	0.0187624	-0.412837	0.173723	0.197532	0.248001	-0.0414356	-0.340182	-0.237639
Q88DT9_PSEPK	ferric iron uptake global transcriptional repressor Fur-Fe+2 (complement(5380601..5380197))	33.0835	32.9013	32.9866	32.6702	32.5252	32.5398	32.7844	0.00415409	0.0121422	-0.412048	0.299071	0.116885	0.202117	-0.11424	-0.259233	-0.2446
Q88PC5_PSEPK	conserved protein of unknown function 1066760..1067647	28.5311	28.5257	28.6353	28.1833	27.9818	28.2925	28.3583	0.0135934	0.0229065	-0.411479	0.17281	0.167408	0.277	-0.174965	-0.376501	-0.065752
Q88N98_PSEPK	putative NAD(P)-linked reductase (complement(1502939..1501899))	32.4034	32.4229	32.4254	32.0701	31.9669	31.9911	32.2133	0.000216144	0.0068	-0.407868	0.190082	0.209659	0.212062	-0.143224	-0.246406	-0.222173
Q88KC2_PSEPK	2,5-diketo-D-gluconate reductase (complement(2702639..2701836))	27.5234	27.6566	27.5102	27.1026	27.2225	27.1414	27.3594	0.00223862	0.00922876	-0.407867	0.163914	0.29712	0.150767	-0.256845	-0.13693	-0.218026
RS20_PSEPK	30S ribosomal protein S20 (complement(707348..707070))	31.5328	31.5568	31.3113	31.0258	31.2179	30.9465	31.2652	0.0228517	0.0350588	-0.403554	0.267615	0.29161	0.0461054	-0.239388	-0.0472708	-0.318671
Q88KG6_PSEPK	tyr-sensitive phospho-2-dehydro-3-deoxyheptonate aldolase (complement(2652417..2651305))	30.6666	30.6552	30.778	30.3861	30.1198	30.3955	30.5002	0.0153999	0.0250427	-0.399494	0.166415	0.155028	0.277798	-0.114127	-0.380414	-0.104699
Q88C91_PSEPK	Catabolite repression control protein 6039996..6040775	29.989	30.0565	30.0084	29.7754	29.5376	29.5533	29.82	0.0075579	0.0158411	-0.395838	0.168982	0.236428	0.188347	-0.0445954	-0.282396	-0.266765
Q88KC0_PSEPK	conserved protein of unknown function (complement(2707572..2707078))	30.0041	29.8521	29.7199	29.5429	29.4979	29.3497	29.6611	0.0172139	0.0268945	-0.395194	0.343016	0.190999	0.0587756	-0.118142	-0.163236	-0.311412
GSHB_PSEPK	Glutathione synthetase 5690581..5691534	30.9026	30.5328	30.6562	30.2237	30.3137	30.3697	30.4998	0.0277299	0.0395945	-0.394837	0.402841	0.033014	0.1564	-0.276108	-0.186116	-0.130032
Q88CX8_PSEPK	tRNA(Leu) mC34,mU34 2'-O-ribose methyltransferase, AdoMet-dependent 5758918..5759391	29.0944	28.8761	29.091	28.5654	28.5803	28.7356	28.8238	0.0121486	0.0222267	-0.393403	0.270615	0.0522769	0.267212	-0.258363	-0.243513	-0.0882279
Q88DQ3_PSEPK	conserved protein of unknown function (complement(5431237..5430479))	27.3248	27.1778	27.4609	26.7833	27.093	26.9196	27.1266	0.0326177	0.0454245	-0.389232	0.198268	0.0512228	0.334357	-0.343246	-0.0336103	-0.206992
Q88HJ7_PSEPK	putative Hydroxycinnamic acid degradation regulator 3799097..3799567	27.2785	27.0113	27.2656	26.827	26.7819	26.7797	26.9907	0.01168	0.0219225	-0.388929	0.287854	0.020594	0.274947	-0.163681	-0.20873	-0.210983
Q88DG3_PSEPK	3-hydroxy acid dehydrogenase, NADP-dependent / malonic semialdehyde reductase (complement(5528786..5528022))	30.358	30.2981	30.1853	29.6872	29.976	30.017	30.0869	0.0285186	0.0399595	-0.387091	0.271106	0.211171	0.0983591	-0.399764	-0.110974	-0.0698977
HIS1_PSEPK	ATP phosphoribosyltransferase 1104599..1105234	30.9396	30.9887	30.945	30.6207	30.5078	30.5896	30.7652	0.000486253	0.00841667	-0.385052	0.174363	0.223466	0.179748	-0.14452	-0.257445	-0.175612
RPOZ_PSEPK	DNA-directed RNA polymerase subunit omega 6048816..6049079	32.0799	32.1124	32.1136	31.7923	31.7501	31.6141	31.9104	0.00221427	0.00928947	-0.383147	0.169508	0.202032	0.20318	-0.118113	-0.160309	-0.296299
LEUD_PSEPK	3-isopropylmalate dehydratase small subunit 2252100..2252744	30.8694	30.7511	30.8262	30.5596	30.3789	30.3595	30.6241	0.00616474	0.0132714	-0.382877	0.245272	0.126997	0.202047	-0.0644627	-0.245253	-0.264601
Q88DM6_PSEPK	putative Muramoyltetrapeptide carboxypeptidase (complement(5463349..5462411))	28.7257	28.7377	28.7909	28.5434	28.2669	28.3061	28.5618	0.012872	0.0228993	-0.379317	0.163946	0.175953	0.229076	-0.0183735	-0.294909	-0.255693

## Sheet: All protein
Table S7. Normalized data of all intracellular protein of co-feeding glycerol + benzoate		Maxquant processed protein abundance (log2 transformed)
Protein Uniport ID	description	GL1	GL2	GL3	Co1 (Gly+Ben_1)	Co2 (Gly+Ben_2)	Co3 (Gly+Ben_3)	average abundance	p-value	q-value	Log2 ratio (Co/GL)
Q88GK6_PSEPK	Muconate cycloisomerase 1 (complement(4238249..4237128))	22.4742	23.2449	22.7329	30.4828	28.3295	29.7537	26.1697	0.000565746	0.00808	6.70466
Q88GK8_PSEPK	catechol 1,2-dioxygenase (complement(4236772..4235837))	26.6119	26.3855	26.3041	31.3554	30.3179	30.8885	28.6439	0.00014746	0.00816	4.42006
Q88N39_PSEPK	beta-ketoadipyl-CoA thiolase 1569190..1570392	26.3627	27.3271	27.262	30.0585	29.4828	30.2269	28.4534	0.00156915	0.00846281	2.93878
Q88PP3_PSEPK	Outer membrane efflux protein (complement(926625..925189))	27.2079	27.3829	27.036	29.9217	29.8835	29.4257	28.4763	0.000175789	0.00755556	2.53469
Q88NK1_PSEPK	basic-amino-acid specific porin OprD (complement(1386456..1385191))	30.7958	30.1569	30.2853	32.0795	31.9994	32.4007	31.2863	0.00162277	0.0083252	1.74722
Q88PP2_PSEPK	putative Surface adhesion protein (complement(945621..926689))	32.0956	32.0964	31.9322	33.5865	34.4389	33.3036	32.9089	0.00738068	0.0152267	1.73495
Q88D68_PSEPK	diguanylate cyclase (complement(5651192..5649066))	26.614	27.4328	26.4311	28.6171	28.6619	28.3927	27.6916	0.00559358	0.0117683	1.73125
Q88LC8_PSEPK	P-47-related protein (complement(2278579..2277347))	32.3284	32.9492	32.2545	34.315	34.6709	33.5778	33.3493	0.0126459	0.02267	1.67717
HFQ_PSEPK	RNA-binding protein Hfq (complement(5564519..5564259))	27.4478	27.9008	27.7962	28.9091	29.4408	29.7346	28.5382	0.00405468	0.0119817	1.64654
Q88KM6_PSEPK	putative Sugar ABC transporter, periplasmic sugar-binding protein 2582774..2584513	32.6661	32.6986	32.767	34.358	34.5451	33.9506	33.4976	0.000902631	0.00848	1.574
Q88JX1_PSEPK	conserved membrane protein of unknown function 2873221..2873694	28.3122	28.9384	29.11	30.1841	30.8169	30.0201	29.5636	0.0106069	0.0189674	1.55348
Q88P20_PSEPK	Sulfatase domain protein (complement(1180777..1178789))	26.7335	26.7558	26.3753	27.9976	28.3545	28.1648	27.3969	0.000645282	0.0096	1.55075
Q88NE3_PSEPK	Universal stress protein family (complement(1450543..1450097))	25.1082	25.3693	25.1455	27.3321	26.7438	26.0362	25.9559	0.0174955	0.0270083	1.49639
Q88MB5_PSEPK	conserved exported protein of unknown function 1854989..1856329	33.9287	34.2261	33.9912	35.4636	36.0242	35.0884	34.787	0.0067309	0.0136194	1.47677
Q88P31_PSEPK	glucose 6-phosphate-1-dehydrogenase 1165616..1167085	31.1628	31.0386	31.3923	32.9642	32.2846	32.7534	31.9327	0.00288571	0.00855556	1.46952
Q88GP7_PSEPK	Oxidoreductase, aldo/keto reductase family 4172367..4173191	28.7366	28.7522	28.5323	30.133	30.216	30.0447	29.4025	7.24288e-05	0.0145714	1.45749
Q88LC9_PSEPK	conserved membrane protein of unknown function (complement(2277321..2275678))	34.2811	34.6261	33.8376	35.8573	36.287	34.9466	34.9726	0.0337003	0.0471083	1.44874
Q88ES9_PSEPK	flagellar protein (complement(4965821..4965528))	26.1709	25.6596	26.1043	27.774	27.7565	26.7385	26.7007	0.0187524	0.0290865	1.44476
Q88ER4_PSEPK	Flagellar basal-body rod modification protein FlgD (complement(4982681..4981980))	26.8027	26.5226	26.9046	27.926	28.6421	27.9674	27.4609	0.00516349	0.012241	1.43521
Q88PT0_PSEPK	Response regulator/TPR domain protein 886967..888574	26.3681	27.1012	26.7971	28.4671	28.0913	27.8524	27.4462	0.00764594	0.0161447	1.38149
Q88ER5_PSEPK	Flagellar hook protein FlgE (complement(4981951..4980629))	26.2708	26.8376	26.7918	27.7585	28.4552	27.817	27.3218	0.00875037	0.0169024	1.37685
Q88PP5_PSEPK	Protein secretion ABC efflux system, membrane fusion protein (complement(923027..921843))	25.5925	25.9086	26.343	27.4171	27.2157	27.2777	26.6258	0.00386105	0.0106233	1.35543
Q88PT3_PSEPK	conserved exported protein of unknown function 880486..882372	30.8321	30.9028	30.6781	31.9116	32.3984	32.1032	31.471	0.00103805	0.00706667	1.33338
Q88FT4_PSEPK	glutathionyl-hydroquinone reductase 4506305..4507282	27.1693	27.8959	27.688	29.4741	28.8108	28.4392	28.2462	0.0235968	0.0360449	1.32366
Q88MB4_PSEPK	conserved protein of unknown function 1856295..1856825	30.6746	30.8772	30.3104	32.1649	32.0545	31.6074	31.2815	0.00513141	0.0122903	1.32153
Q88PP6_PSEPK	putative chemotaxis protein (complement(921750..920851))	28.6392	29.1969	28.8849	30.2849	30.3223	30.0544	29.5638	0.0019477	0.00889855	1.31353
Q88L09_PSEPK	putative CheV-like chemotaxis protein 2428076..2429011	27.9233	28.1353	28.0223	29.0699	29.5099	29.4376	28.6831	0.000925238	0.00825974	1.31218
Q88HX1_PSEPK	Acetyltransferase, GNAT family (complement(3669315..3668746))	27.3624	27.6861	27.5375	28.9031	28.9739	28.4901	28.1588	0.00207742	0.00897959	1.26037
Q88IQ6_PSEPK	putative Cytochrome c551 peroxidase 3346698..3347696	27.5277	27.7995	27.4387	28.9815	29.0933	28.4637	28.2174	0.0048071	0.0121646	1.25755
Q88RM6_PSEPK	cytochrome c oxidase subunit 2 108810..109937	28.9673	28.4685	28.6295	29.7647	29.8664	30.1285	29.3041	0.00252067	0.00927711	1.23146
Q88EE4_PSEPK	putative aerotaxis receptor (complement(5136569..5135004))	29.8316	29.9975	29.8481	31.1066	31.1492	31.1064	30.5066	2.32267e-05	0.027	1.22834
A0A140FW01_PSEPK	protein of unknown function 751981..752286	30.9985	30.7155	31.2333	32.3971	32.4914	31.7238	31.5933	0.0126705	0.0226139	1.22163
Q88EE6_PSEPK	Agglutination protein 5132919..5134277	30.7511	30.2959	30.3356	31.5274	31.7009	31.7578	31.0615	0.00173337	0.00974603	1.20115
Q88NB5_PSEPK	putative amino-acid ABC transporter-binding protein YhdW 1482827..1483855	34.3923	34.0788	33.8987	35.084	35.0408	35.8413	34.7226	0.015696	0.0251126	1.19877
Q88PY7_PSEPK	putative hydrolase 826810..827430	32.3975	32.072	32.0963	33.3433	33.3801	33.398	32.7812	0.000363228	0.00721951	1.18519
Q88ES8_PSEPK	flagellar chaperone, inhibits premature FliC assembly (complement(4966235..4965840))	28.0087	28.3576	28.1048	29.3687	29.5274	29.0898	28.7428	0.00207171	0.00910345	1.1716
Q88HF7_PSEPK	conserved protein of unknown function (complement(3854194..3853799))	27.362	26.9523	27.4791	29.0184	28.1394	28.1354	27.8477	0.0251309	0.0377611	1.16658
Q88ER8_PSEPK	flagellar basal-body rod protein FlgG (complement(4979421..4978636))	27.4455	27.5786	27.7524	28.3644	28.9728	28.9186	28.1721	0.00559595	0.0117231	1.15978
Q88RD1_PSEPK	conserved protein of unknown function 251268..251759	30.174	30.5251	30.9354	32.187	31.4003	31.5204	31.1237	0.0244847	0.0362246	1.15772
Q88IB8_PSEPK	conserved protein of unknown function (complement(3466825..3466349))	28.1049	28.2467	28.0334	29.4359	29.5425	28.8792	28.7071	0.00575166	0.0113309	1.15753
Q88LR0_PSEPK	4,5-DOPA-dioxygenase (complement(2093239..2092445))	25.9649	25.5422	25.9847	27.9163	26.1644	26.8832	26.4093	0.0937083	0.106916	1.15739
Q88L08_PSEPK	conserved protein of unknown function 2429067..2429870	27.3758	26.7549	27.1221	28.195	28.206	28.2924	27.6577	0.00329613	0.00969072	1.14688
Q88HD9_PSEPK	Sensor histidine kinase (complement(3874139..3872688))	25.9954	26.0553	25.694	27.2667	27.038	26.8683	26.4863	0.0020657	0.00916667	1.14277
Q88EU2_PSEPK	Flagellar hook-length control protein FliK (complement(4952272..4951007))	26.4882	26.6782	26.6051	27.4015	28.2917	27.482	27.1578	0.0172817	0.0267254	1.13454
Q88R76_PSEPK	regulator of murein cross-linking 313387..313827	33.9435	33.8051	33.847	34.8707	35.2049	34.8497	34.4201	0.000813137	0.00949254	1.1099
A0A140FWH4_PSEPK	conserved protein of unknown function (complement(4217794..4217039))	27.8375	26.5292	27.4409	28.2846	28.2935	28.543	27.8215	0.0495227	0.0655331	1.1045
Q88KV0_PSEPK	conserved protein of unknown function (complement(2495857..2495432))	28.3686	28.4746	28.1879	29.492	29.6119	29.2236	28.8931	0.00150477	0.00875214	1.09879
Q88Q98_PSEPK	Omega-amino acid--pyruvate aminotransferase 694160..695506	28.1501	28.1128	27.7551	28.9817	29.0151	29.2793	28.549	0.0023031	0.00993548	1.08606
Q88FX3_PSEPK	periplasmic binding subunit of unknown solute 4460535..4461485	30.4926	30.3416	30.2582	31.2744	31.8014	31.2283	30.8994	0.00548317	0.011814	1.07055
Q88JD6_PSEPK	DNA-binding response regulator 3102814..3103476	27.9573	27.9276	27.5561	28.9029	29.0668	28.6485	28.3432	0.0039544	0.0105741	1.05905
Q88C45_PSEPK	aspartate ammonia-lyase 6084891..6086327	28.3116	27.5026	28.1314	29.1342	28.7052	29.2809	28.511	0.0242743	0.0358903	1.05823
Q88C54_PSEPK	putative phosphate ABC transporter, periplasmic phosphate-binding protein (complement(6077698..6076700))	29.0897	29.3253	29.1696	30.2927	30.4161	30.0349	29.7214	0.00133428	0.00693333	1.05305
Q88EQ7_PSEPK	conserved protein of unknown function 4987040..4987507	28.0887	28.13	28.2223	29.2013	29.3394	28.9975	28.6632	0.000642055	0.00996226	1.0324
Q88ET2_PSEPK	two component system AtoC DNA-binding transcriptional activator (complement(4962437..4961082))	26.3403	26.3492	26.1103	27.3081	27.4305	27.1385	26.7795	0.000880249	0.00859459	1.02577
Q88DN2_PSEPK	conserved protein of unknown function (complement(5456041..5455727))	28.0442	28.3298	28.2605	29.4178	29.2682	28.9818	28.7171	0.00279364	0.00885057	1.01107
Q88MB3_PSEPK	putative Dehydrogenase subunit 1856822..1859080	33.8357	33.8398	33.4991	34.8408	34.9229	34.4312	34.2282	0.00602258	0.0117673	1.00678
AROQ1_PSEPK	3-dehydroquinate dehydratase 1, type II (complement(650711..650256))	27.5835	27.5323	28.1007	28.8012	28.5598	28.7945	28.2287	0.00779125	0.0158323	0.979677
Q88DC3_PSEPK	Flagellar motor rotation protein (complement(5575293..5574253))	28.5238	28.4321	28.388	29.4149	29.4775	29.376	28.9354	3.99236e-05	0.034	0.974856
FLGI_PSEPK	Flagellar P-ring protein (complement(4977891..4976782))	27.0071	27.6363	26.4928	27.9015	28.1957	27.9558	27.5315	0.0470401	0.0637836	0.972233
Q88H29_PSEPK	conserved protein of unknown function (complement(4009170..4008082))	26.4174	26.747	27.3571	27.8729	27.8344	27.7307	27.3266	0.0251117	0.037703	0.972167
Q88FW0_PSEPK	Sensor histidine kinase (complement(4477991..4476873))	26.2593	26.494	26.262	27.6659	27.2799	26.9854	26.8244	0.010115	0.0189721	0.971977
Q88PG6_PSEPK	dipeptide ABC transporter - periplasmic binding protein (complement(1026967..1025375))	31.0307	30.9396	31.1684	32.093	32.1364	31.808	31.5294	0.00140102	0.0076	0.966243
Q88R99_PSEPK	outer-membrane porin E 288582..289916	29.7429	29.8046	29.6688	30.4632	31.1744	30.4754	30.2216	0.0154574	0.0251518	0.965556
Q88C01_PSEPK	putative exported protein (complement(6134793..6134434))	29.6663	29.6632	30.1819	30.8557	30.6778	30.8532	30.3163	0.00624729	0.0131307	0.958469
Q88EQ8_PSEPK	Negative regulator of flagellin synthesis FlgM 4986676..4986990	28.1147	28.0022	28.2516	29.0165	29.1455	29.0504	28.5968	0.000317124	0.0074	0.947978
MCPP_PSEPK	Methyl-accepting chemotaxis transducer (complement(3264546..3262912))	28.9664	29.0821	29.0852	30.0026	29.9307	30.0364	29.5172	4.60179e-05	0.0291429	0.945378
Q88KI3_PSEPK	conserved protein of unknown function 2637038..2637817	29.1503	29.5677	29.4429	30.4458	30.2101	30.3366	29.8589	0.00260379	0.00911243	0.943893
Q88RI9_PSEPK	conserved protein of unknown function (complement(149024..148086))	26.538	27.3835	27.0747	28.2164	27.8595	27.7475	27.4699	0.0296204	0.041686	0.942412
Q88IQ4_PSEPK	putative sensor histidine kinase/response regulator 3349504..3350907	27.1209	27.7138	27.1545	28.409	28.0797	28.3267	27.8008	0.0120967	0.0219697	0.942054
Q88F29_PSEPK	conserved exported protein of unknown function 4855222..4856028	28.7503	28.9026	28.8107	29.7308	29.9503	29.596	29.2901	0.00112536	0.00782796	0.937848
Q88PT2_PSEPK	conserved exported protein of unknown function 882398..883762	35.3319	35.4875	35.1181	36.1292	36.425	36.1681	35.7766	0.00280549	0.0088	0.928248
Q88KU2_PSEPK	conserved exported protein of unknown function 2503874..2504191	27.4412	27.5867	28.1352	28.5415	28.8797	28.5203	28.1841	0.0184784	0.0286585	0.926126
Q88P51_PSEPK	arginine/ornithine antiporter (complement(1142428..1141001))	26.6617	25.9781	25.9255	27.2206	27.0559	27.0481	26.6483	0.0195295	0.0299329	0.91977
Q88KM9_PSEPK	Sugar ABC transporter, ATP-binding protein 2579685..2580782	26.3103	26.8215	26.0052	27.1685	27.663	27.041	26.8349	0.0401359	0.0554757	0.911852
Q88EU1_PSEPK	conserved protein of unknown function (complement(4952682..4952344))	29.4776	29.6398	29.7633	30.4543	30.6803	30.4234	30.0731	0.00152263	0.00860504	0.892465
MCPA_PSEPK	Methyl-accepting chemotaxis protein PctB (complement(2566951..2565020))	30.3805	30.4775	30.6625	31.4141	31.3172	31.4516	30.9506	0.000643844	0.00977778	0.887442
Q88C03_PSEPK	copper resistance protein A (complement(6133852..6131843))	30.7224	30.2776	30.3678	31.4108	31.2046	31.4139	30.8995	0.00433592	0.0123493	0.887172
Q88ES7_PSEPK	flagellar filament capping protein (complement(4967676..4966318))	29.8439	29.5298	30.4701	29.7375	32.1698	30.5827	30.389	0.312942	0.346392	0.882015
Q88QE9_PSEPK	aldehyde dehydrogenase (complement(633440..631920))	33.8448	34.0884	33.9068	34.9625	34.6591	34.851	34.3854	0.00157568	0.00839344	0.877555
Q88ER7_PSEPK	flagellar basal-body rod protein FlgF (complement(4980209..4979469))	26.4844	26.8818	27.24	27.4402	28.1355	27.6364	27.303	0.0446481	0.0612451	0.868629
Q88H48_PSEPK	conserved exported protein of unknown function (complement(3991626..3990733))	29.0623	29.0761	29.1807	29.9466	30.2232	29.7292	29.5363	0.00433708	0.0122957	0.859987
Q88I27_PSEPK	putative Dioxygenase, ferredoxin reductase component (complement(3599704..3598184))	27.4194	27.517	27.642	28.5708	28.3741	28.1918	27.9525	0.00255915	0.00922156	0.852818
Q88CK6_PSEPK	Efflux membrane fusion protein, RND family (complement(5901951..5900884))	29.2624	29.2035	29.4195	30.1759	30.223	30.0447	29.7215	0.000522582	0.0082449	0.852704
Q88L25_PSEPK	putative aerotaxis receptor (complement(2408564..2406999))	30.6147	30.6299	30.6561	31.2888	31.5863	31.5358	31.0519	0.000833602	0.00895775	0.836729
Q88RB8_PSEPK	Response regulator 266291..267550	26.9644	27.8165	27.7553	28.3273	28.2728	28.4231	27.9266	0.0406117	0.0555777	0.828968
Q88H77_PSEPK	Response regulator receiver protein (complement(3948639..3948109))	26.7682	27.1058	26.903	27.7271	27.8792	27.615	27.333	0.00281302	0.00875	0.814736
Q88MT4_PSEPK	predicted polyamine ABC transporter, ATP-binding protein (complement(1689536..1688505))	27.7938	27.6127	27.2005	28.4155	28.3466	28.2834	27.9421	0.0106237	0.0188649	0.812803
Q88P30_PSEPK	6-phosphogluconolactonase 1167057..1167785	33.6283	33.3546	33.5797	34.5238	34.236	34.2276	33.925	0.00329284	0.00974093	0.808297
Q88PE3_PSEPK	RND efflux membrane fusion protein-related protein (complement(1049599..1048379))	26.1134	26.252	25.9414	26.9055	26.9535	26.868	26.5056	0.000979138	0.00757143	0.806745
Q88RI5_PSEPK	Metalloprotease, insulinase family (complement(153606..152200))	27.6014	27.2465	27.3313	28.2235	28.0696	28.2981	27.7951	0.00313201	0.0088984	0.803979
MCPQ_PSEPK	putative methyl-accepting chemotaxis protein 5717302..5719218	31.6824	31.7699	31.8718	32.7421	32.4617	32.5033	32.1719	0.00152669	0.00853333	0.794283
Q88QC4_PSEPK	lipoprotein of unknown function 663135..668036	31.1616	31.0167	31.0245	31.7404	32.0249	31.8118	31.4633	0.00125475	0.00728	0.791426
Q88FN7_PSEPK	4-alpha-glucanotransferase 4568071..4570140	31.9633	32.2927	32.157	33.036	32.9343	32.8122	32.5326	0.00238634	0.00968553	0.789832
Q88K38_PSEPK	ribose ABC transporter, periplasmic ribose-binding subunit 2800658..2801617	31.0784	31.1287	31.3304	31.9829	32.209	31.7095	31.5732	0.00855399	0.0161481	0.787999
A0A140FVX7_PSEPK	conserved protein of unknown function 220671..221030	29.913	29.5098	29.5539	30.4547	30.4862	30.3975	30.0525	0.0037848	0.0108246	0.787273
Q88DG9_PSEPK	Ferritin, Dps family protein 5522260..5522766	28.3324	27.5174	27.9383	28.9181	28.8155	28.4139	28.3226	0.048938	0.0646141	0.786501
Q88RA8_PSEPK	sulfur compound ABC transporter - ATP-binding subunit (complement(279577..278819))	26.2179	26.7004	26.7548	27.5316	27.175	27.3214	26.9502	0.0170489	0.026327	0.784941
Q88QB2_PSEPK	Thiolase family protein 679114..680391	29.9212	29.8646	29.8357	30.6354	30.7613	30.5746	30.2655	0.000204596	0.00703448	0.783243
Q88P42_PSEPK	glucokinase 1153099..1154058	27.7658	28.0658	28.1088	28.9746	28.4649	28.8336	28.3689	0.0140044	0.0237636	0.777573
Q88ET9_PSEPK	putative Anti-sigma F factor antagonist (complement(4954745..4954440))	31.4588	31.3724	31.4566	32.2258	32.4616	31.928	31.8172	0.00780147	0.0157814	0.775839
Q88P29_PSEPK	KHG/KDPG aldolase 1167776..1168483	31.2684	31.1693	31.0954	32.113	31.8454	31.8966	31.5647	0.00129104	0.00720792	0.773961
Q88QF8_PSEPK	conserved protein of unknown function (complement(623680..623210))	31.8322	31.9112	32.2202	32.9885	32.7365	32.5541	32.3738	0.0111156	0.0208232	0.771835
Q88DW4_PSEPK	conserved protein of unknown function 5347527..5350463	29.4881	29.5053	29.5781	30.3194	30.2893	30.2708	29.9085	1.56869e-05	0.054	0.769291
Y4981_PSEPK	polyisoprene-binding protein, acidic stress response factor (complement(5675392..5674778))	34.8967	34.7342	34.9571	35.9943	35.7884	35.1113	35.247	0.0490061	0.0651615	0.768646
Q88HP1_PSEPK	putative Heat shock protein (complement(3749344..3748955))	28.6989	29.2465	29.2506	30.4905	29.5467	29.4571	29.4484	0.112591	0.122745	0.766086
Q88KD1_PSEPK	putative Type 1 pili subunit CsuA/B protein 2691840..2692373	28.947	29.167	29.2647	29.9516	30.2765	29.4413	29.508	0.0428206	0.0583644	0.763568
Q88EB6_PSEPK	long-chain-fatty-acid/CoA ligase (complement(5174979..5173291))	27.9449	28.3435	28.1316	28.9223	28.8627	28.9111	28.5193	0.00287656	0.00865169	0.758748
Q88E09_PSEPK	gamma-glutamyltranspeptidase (complement(5287305..5285638))	32.8961	32.8563	32.8333	33.6097	33.8039	33.4442	33.2406	0.00199694	0.00942857	0.75739
Q88FA5_PSEPK	succinate dehydrogenase membrane b-556 subunit (complement(4739121..4738735))	28.723	28.3893	28.6514	29.2409	29.2454	29.543	28.9655	0.00607412	0.0130145	0.755161
Q88M88_PSEPK	Glutathione peroxidase 1879208..1879816	30.9103	31.1327	31.0465	31.5481	32.1293	31.676	31.4071	0.0158956	0.0255599	0.754632
Q88Q15_PSEPK	conserved protein of unknown function 797553..797942	30.9086	30.5751	31.0182	31.927	31.5236	31.302	31.2091	0.0295112	0.0412272	0.750277
Q88C04_PSEPK	copper resistance protein B (complement(6131521..6130442))	26.4166	26.636	26.7291	27.8707	26.9104	27.2252	26.9647	0.0672535	0.0823865	0.741512
Q88CK5_PSEPK	HlyD family secretion protein (complement(5903036..5901948))	29.1172	29.1867	29.1822	29.9443	29.9347	29.8292	29.5324	6.77944e-05	0.017	0.740709
Q88PQ1_PSEPK	conserved protein of unknown function 915540..916079	30.9084	31.0291	31.0753	31.6479	31.9665	31.6201	31.3746	0.00369279	0.0100194	0.740557
Q88LW6_PSEPK	UDP-N-acetylglucosamine-2-epimerase (complement(2039479..2038337))	27.7728	28.3096	27.8209	28.8641	28.5753	28.6574	28.3333	0.0189088	0.02948	0.731173
Q88IZ6_PSEPK	conserved exported protein of unknown function (complement(3257153..3255873))	26.7601	26.5164	26.4923	27.0895	27.5549	27.3151	26.9547	0.0101493	0.0189192	0.730235
Q88LG3_PSEPK	putative Lipoprotein 2231864..2232469	28.7478	27.9068	28.2558	28.7566	29.4268	28.9132	28.6678	0.0830167	0.0982112	0.728764
Q88ES3_PSEPK	Flagellar hook-associated protein FlgL (complement(4973547..4971982))	29.101	29.1214	29.4389	29.0678	30.6712	30.1015	29.5836	0.206175	0.225977	0.726387
Q88QZ6_PSEPK	AceF-S-acetyldihydrolipoate (complement(408004..406364))	34.5194	34.5354	34.3872	35.1168	35.1378	35.365	34.8436	0.00141302	0.00828571	0.725828
Q88QE6_PSEPK	putative phenylacrylic acid decarboxylase, padA1 637123..637752	26.8381	26.8255	26.5896	27.8013	26.8336	27.7856	27.1123	0.0937893	0.106688	0.722417
Q88NW6_PSEPK	Outer membrane protein, OmpA family 1245646..1246599	31.577	31.856	31.7058	32.4359	32.6644	32.1904	32.0716	0.0106915	0.0197844	0.717312
Q88GT2_PSEPK	putative Sulfonate ABC transporter, periplasmic sulfonate-binding protein (complement(4133160..4131955))	28.102	29.1883	28.7254	30.1305	29.1069	28.9298	29.0305	0.216349	0.237282	0.717174
Q88RL4_PSEPK	hydroperoxidase - self catalytic heme d synthase 120055..122190	27.7867	27.9732	27.7932	28.4121	28.9717	28.2848	28.2036	0.0325802	0.0455694	0.705118
Q88QJ7_PSEPK	selenocysteyl-tRNA-specific translation elongation factor 582135..584057	27.7779	27.743	27.9188	28.3106	28.5243	28.7089	28.1639	0.00524982	0.0120952	0.701371
Q88ET5_PSEPK	flagellar motor switch protein (complement(4958699..4957680))	27.8257	28.0321	27.775	28.4814	28.6511	28.6029	28.228	0.00168882	0.00912903	0.700871
CHEB3_PSEPK	chemotaxis response regulator protein-glutamate methylesterase of group 3 operon 1698253..1699266	26.1419	26.2281	25.837	27.0422	26.7969	26.4669	26.4188	0.0267771	0.0383253	0.699659
Q88LD0_PSEPK	conserved exported protein of unknown function (complement(2275489..2274371))	26.5539	26.8365	26.7428	27.2699	27.4274	27.5215	27.0587	0.00330201	0.00964103	0.695188
Q88CH4_PSEPK	ribosome-associated ATPase 5937440..5940160	27.8146	28.2575	28.0525	28.6938	28.8757	28.6391	28.3889	0.0090481	0.0170888	0.694639
Q88QB0_PSEPK	Methyl-accepting chemotaxis transducer (complement(683272..681329))	29.4273	29.5037	29.5111	30.394	30.0284	30.0927	29.8262	0.00396261	0.0104771	0.691015
Q88JJ3_PSEPK	phosphate ABC transporter 3043342..3044388	28.5062	28.5392	28.45	29.1557	29.5042	28.8943	28.8416	0.0184073	0.0287169	0.686265
Q88EV9_PSEPK	Flagellar biosynthesis protein FlhF (complement(4934448..4933141))	27.0969	27.0569	27.0909	27.7769	27.7485	27.774	27.424	1.52072e-06	0	0.684907
Q88EH0_PSEPK	putative oxidoreductase (complement(5108111..5105091))	27.3162	27.6036	27.6617	27.9825	28.3479	28.2975	27.8682	0.0120596	0.0221374	0.682149
Q88E11_PSEPK	zinc metalloprotease 5282474..5283424	29.1383	29.945	29.3822	31.3233	29.7235	29.4599	29.8287	0.340452	0.379053	0.680399
Q88R26_PSEPK	putative dipeptidase 368921..369898	28.5234	28.5976	28.7389	29.7042	29.0822	29.1117	28.9596	0.0328713	0.0459461	0.679369
A0A140FWQ2_PSEPK	conserved protein of unknown function 5237170..5237517	26.3683	25.8671	26.5654	27.1778	26.8278	26.8293	26.606	0.0465768	0.0634222	0.678031
Q88EU0_PSEPK	Sensor histidine kinase/response regulator (complement(4954431..4952740))	28.0534	28.6782	28.2439	29.2191	28.86	28.9167	28.6619	0.0355474	0.0496086	0.673452
Q88IH9_PSEPK	putative Serine/threonine protein phosphatase 3407256..3407981	26.5938	26.8431	26.841	27.8651	27.302	27.116	27.0935	0.0495144	0.0656216	0.668428
Q88RW0_PSEPK	hypothetical protein 24000..24698	28.4332	26.4559	28.7259	28.4056	28.4943	28.6996	28.2024	0.409143	0.46993	0.661503
Q88BZ2_PSEPK	conserved hypothetical protein (complement(6146318..6145737))	34.5114	34.9451	34.5574	35.2914	35.4242	35.2804	35.0016	0.0103918	0.0187107	0.66068
Q88IC6_PSEPK	3-hydroxybutyrate dehydrogenase (complement(3457288..3456518))	27.9966	27.8809	27.5563	28.5779	28.48	28.3507	28.1404	0.0110826	0.0208783	0.658301
A0A140FWA4_PSEPK	conserved protein of unknown function 3411487..3412011	28.0456	28.3287	28.1347	28.66	28.968	28.8553	28.4987	0.00585009	0.0114745	0.658152
Q88H47_PSEPK	conserved exported protein of unknown function (complement(3993068..3991623))	29.6333	29.8489	29.6966	30.2703	30.7272	30.1513	30.0546	0.0245547	0.0363544	0.656701
Q88F53_PSEPK	Periplasmic binding protein (complement(4834054..4833254))	26.5906	26.4593	26.0917	26.9759	27.3008	26.8286	26.7078	0.0327994	0.0456508	0.654518
Q88PH1_PSEPK	dipeptide ABC transporter - putative ATP binding subunit (complement(1020028..1019060))	28.6308	28.4245	28.6868	29.2217	29.3585	29.1128	28.9058	0.00368404	0.0100683	0.650303
A0A140FWS9_PSEPK	conserved protein of unknown function 5968863..5969216	27.6784	27.381	27.4666	28.3462	28.4512	27.6788	27.8337	0.0650603	0.0800734	0.650067
Q88EX0_PSEPK	Chemotaxis protein CheW (complement(4923257..4922778))	32.0172	31.8421	31.9166	32.4728	32.7191	32.5268	32.2491	0.00200662	0.00923077	0.647585
MSCL_PSEPK	Large-conductance mechanosensitive channel 5270515..5270934	28.9732	29.1819	28.8087	29.5505	29.5598	29.7951	29.3115	0.00855381	0.0161981	0.647182
A0A140FWS6_PSEPK	conserved protein of unknown function 5934122..5934340	27.8494	27.4909	27.6759	28.2662	28.3312	28.3471	27.9935	0.00378743	0.0107736	0.642785
Q88JS8_PSEPK	Metabolite MFS transporter, MHS family 2935967..2937643	27.9329	27.8902	27.8157	28.5265	28.567	28.4383	28.1951	0.000247842	0.00618182	0.631045
Q88E24_PSEPK	DNA repair enzyme (complement(5270338..5268968))	28.5932	28.8787	28.5983	29.1196	29.3675	29.475	29.0054	0.0111389	0.0207684	0.630638
Q88I67_PSEPK	conserved protein of unknown function 3550152..3550847	28.5691	28.6041	28.692	29.3437	29.266	29.1467	28.9369	0.000751369	0.0106	0.630372
Q88PY6_PSEPK	polyphosphate kinase 2 827537..828352	30.7012	30.7005	30.7976	31.3942	31.3472	31.3443	31.0475	6.36187e-05	0.0185455	0.628758
Q88BZ1_PSEPK	conserved hypothetical protein containing WD40/YVTN repeat domain (complement(6147350..6146328))	33.5149	33.8297	33.3897	34.1499	34.4273	34.0392	33.8918	0.0228603	0.0349924	0.627368
Q88KJ8_PSEPK	conserved protein of unknown function (complement(2619312..2618542))	29.5213	29.8156	29.4826	30.2423	30.2144	30.234	29.9184	0.00409564	0.012362	0.623729
Q88EN6_PSEPK	conserved protein of unknown function 5013565..5013888	26.816	26.8604	26.931	27.7509	27.6431	27.0811	27.1804	0.0415527	0.0562261	0.622546
Q88I45_PSEPK	Universal stress protein family (complement(3576489..3575599))	29.4752	29.5953	29.7226	30.62	30.1832	29.841	29.9062	0.0594718	0.0741441	0.617006
Q88HB6_PSEPK	Glyoxalase family protein 3901323..3901802	31.5433	31.8759	31.7344	32.4083	32.5711	32.0237	32.0261	0.0308977	0.0436169	0.616466
Q88RN8_PSEPK	putative lipoprotein (complement(98020..97607))	27.9163	27.6871	27.8584	28.3251	28.6498	28.3303	28.1278	0.00853256	0.0162991	0.614478
Q88GB0_PSEPK	Polyamine ABC transporter, periplasmic polyamine-binding protein 4340346..4341371	30.048	30.1764	30.1135	30.6761	30.9394	30.5561	30.4183	0.0068317	0.0135724	0.611252
Q88FA8_PSEPK	succinate dehydrogenase iron-sulfur subunit (complement(4736585..4735881))	32.4158	32.1601	32.3084	32.8134	33.0078	32.8922	32.5996	0.00282092	0.00870056	0.609673
Q877U6_PSEPK	Acetolactate synthase (complement(3809698..3808055))	31.2736	31.4189	31.3479	32.1434	31.7822	31.9416	31.6513	0.00566665	0.0115019	0.608938
Q877U6_PSEPK	Acetolactate synthase 1330776..1332419	31.2736	31.4189	31.3479	32.1434	31.7822	31.9416	31.6513	0.00566665	0.0115019	0.608938
Q88NI4_PSEPK	7-carboxy-7-deazaguanine synthase 1401006..1401653	27.4124	27.2365	27.1398	27.979	27.9086	27.7178	27.5657	0.00559702	0.0116782	0.605574
Q88L24_PSEPK	aconitate hydratase 1 (complement(2411447..2408706))	32.0711	32.0609	32.0685	32.5754	32.7154	32.7257	32.3695	0.000238296	0.006375	0.605339
Q88FH4_PSEPK	proton-pumping NADH:ubiquinone oxidoreductase, respiratory complex I, subunit E 4659149..4659646	30.4316	30.411	30.44	30.9946	31.1524	30.9349	30.7274	0.000787359	0.0099375	0.599729
Q88RE0_PSEPK	putative FKBP-type 25 kDa peptidyl-prolyl cis-trans isomerase (complement(244170..243508))	29.9103	29.7222	29.8882	30.279	30.6995	30.3319	30.1385	0.0146639	0.024046	0.596559
Q88PD6_PSEPK	GGDEF domain protein (complement(1058071..1055990))	28.6105	28.3774	28.5823	29.0871	29.0521	29.217	28.8211	0.0025933	0.00916667	0.595315
Q88MX4_PSEPK	quinoprotein glucose dehydrogenase (complement(1647356..1644945))	30.3021	30.3361	30.6543	31.0546	30.9644	31.0578	30.7282	0.00690488	0.0139519	0.59476
Q88K06_PSEPK	putative aldehyde dehydrogenase (complement(2835417..2833906))	26.6349	26.7764	26.7809	27.3161	27.216	27.44	27.0274	0.00181518	0.00937405	0.593265
Q88L50_PSEPK	CmaX protein 2377360..2378358	26.0762	26.471	26.0851	26.6843	26.6983	27.0279	26.5071	0.0260843	0.0378137	0.592751
Q88KC9_PSEPK	putative chaperone protein 2692903..2693697	31.0155	31.401	31.0858	31.7259	32.1131	31.4412	31.4637	0.0600415	0.0744262	0.592628
Q88KD4_PSEPK	putative Phytochrome family protein (complement(2690479..2688212))	26.7547	27.2203	27.0586	27.8622	27.2104	27.7345	27.3068	0.0707231	0.0864304	0.591164
Q88C64_PSEPK	conserved exported protein of unknown function (complement(6065009..6064593))	31.9812	31.9958	32.3545	32.7429	32.7973	32.5602	32.4053	0.0140911	0.0237075	0.589589
Q88QW4_PSEPK	Acyl-CoA dehydrogenase family protein 448830..450608	29.8975	30.2266	29.826	30.8092	30.3825	30.5263	30.278	0.0285602	0.0399798	0.589273
Q88MS6_PSEPK	Sensor histidine kinase/response regulator 1695968..1698256	28.9799	28.9425	28.8357	29.1522	29.7496	29.6235	29.2139	0.0344336	0.0479875	0.589075
Q88QZ0_PSEPK	lipopolysaccharide core heptose (I) kinase 417412..418218	26.4721	25.9498	26.804	27.1207	26.7801	27.0909	26.7029	0.0959799	0.10861	0.588618
Q88HM8_PSEPK	putative Outer membrane ferric siderophore receptor 3760653..3762743	33.0005	32.2969	32.7567	32.7743	33.5981	33.4417	32.978	0.146401	0.158534	0.586717
Q88PG5_PSEPK	dipeptide ABC transporter - periplasmic binding protein (complement(1028739..1027114))	34.0069	33.9789	34.02	34.5604	34.8386	34.3647	34.2949	0.0132101	0.0230725	0.585995
Q88NM3_PSEPK	Dienelactone hydrolase family protein (complement(1360011..1359214))	32.9352	33.1763	33.15	33.6936	33.8227	33.4902	33.378	0.00917953	0.0171579	0.581682
Q88EW6_PSEPK	flagellar motor rotation protein (complement(4926769..4926029))	25.4032	25.5881	25.7329	26.2616	26.0137	26.1919	25.8652	0.00854775	0.0162484	0.581013
Q88IB0_PSEPK	conserved protein of unknown function (complement(3478603..3478061))	33.207	33.0492	33.0209	33.7519	33.7346	33.5335	33.3829	0.00308135	0.00836957	0.58095
KATG_PSEPK	Catalase-peroxidase (complement(4169892..4167637))	35.7428	35.7377	35.6554	36.3506	36.428	36.0983	36.0021	0.00496457	0.0124408	0.580349
Q88ES5_PSEPK	flagellin, filament structural protein (complement(4970242..4968179))	32.9581	33.149	33.6134	33.031	34.6301	33.7939	33.5292	0.312813	0.346567	0.578183
Q88RF7_PSEPK	putative transcriptional factor-related protein (complement(225660..225031))	27.3674	27.6681	27.1571	28.3202	28.1567	27.4501	27.6866	0.1313	0.143457	0.578116
Q88DA4_PSEPK	Outer membrane efflux protein 5596500..5597933	27.2584	27.3581	27.1582	27.7612	27.9148	27.832	27.5471	0.00136576	0.0066789	0.577802
Q88N36_PSEPK	3-oxoadipate enol-lactonase 2 1573243..1574034	29.4135	29.4575	29.4543	30.1615	29.8026	30.0917	29.7302	0.00648315	0.0132361	0.57682
Q88I71_PSEPK	conserved exported protein of unknown function (complement(3545434..3542828))	31.1398	31.1545	31.1658	31.7791	31.8682	31.5341	31.4402	0.00459971	0.0124726	0.573738
Q88MS4_PSEPK	Response regulator/GGDEF domain protein 1699315..1700322	28.9194	28.7809	28.8334	29.3367	29.4351	29.4754	29.1302	0.000583588	0.0103529	0.571163
Q88CH1_PSEPK	Alcohol dehydrogenase, zinc-containing 5942615..5943592	28.5848	28.3774	28.0876	28.5553	29.3004	28.9029	28.6347	0.0927961	0.106541	0.569615
Q88PQ5_PSEPK	Phosphotransferase system, fructose-specific EI/HPr/EIIA components 909493..912345	30.2347	30.4445	30.6149	31.143	31.1371	30.7196	30.7156	0.0331658	0.0463496	0.568546
Q88R17_PSEPK	Methyl-accepting chemotaxis transducer (complement(382544..380919))	27.643	27.5227	26.9434	27.7013	28.1213	27.9897	27.6536	0.0848256	0.100361	0.567752
Q88I75_PSEPK	putative polysaccharide exported protein 3537597..3538154	32.4301	32.6327	32.5368	33.0881	33.3654	32.8476	32.8168	0.0242144	0.035956	0.567176
Q88GG3_PSEPK	Sensor histidine kinase/response regulator (complement(4292586..4289119))	28.9873	29.281	29.2057	29.9364	29.6688	29.5683	29.4413	0.0158056	0.0254354	0.566504
Q88LT6_PSEPK	Cytochrome c family protein (complement(2064997..2064197))	27.1118	27.3541	27.3226	27.8654	28.0658	27.5555	27.5458	0.0274407	0.0390155	0.566081
Q88H38_PSEPK	Transcriptional regulator, TetR family (complement(3999044..3998361))	27.1974	26.8539	26.9056	27.8065	27.6778	27.1668	27.268	0.064266	0.0791001	0.564746
Q88FN6_PSEPK	maltooligosyl trehalose synthase 4570137..4572911	29.4866	29.8249	29.8069	30.4946	29.9841	30.3312	29.9881	0.0389547	0.0542057	0.5638
Q88EW4_PSEPK	Chemotaxis histidine kinase CheA (complement(4930171..4927928))	31.4131	31.5917	31.2584	31.8479	32.0399	32.0531	31.7007	0.00876027	0.0168	0.559203
Q88FN8_PSEPK	malto-oligosyltrehalose trehalohydrolase 4566332..4568074	29.7977	30.1064	29.973	30.655	30.3986	30.4944	30.2375	0.00878443	0.0167492	0.556975
Q88LJ7_PSEPK	conserved protein of unknown function 2180779..2181435	25.1789	24.825	25.4418	25.847	25.615	25.6529	25.4268	0.0446357	0.0613315	0.556382
Q88PG8_PSEPK	dipeptide ABC transporter - periplasmic binding protein (complement(1023712..1022078))	31.3672	31.231	31.4248	31.9586	32.033	31.7002	31.6191	0.00868833	0.0170061	0.556304
Q88C00_PSEPK	transcriptional activator protein 6134986..6135663	26.3058	26.0796	25.7861	26.8984	26.2573	26.6804	26.3346	0.0826754	0.0972058	0.554855
Q88JI3_PSEPK	conserved exported protein of unknown function (complement(3054525..3053965))	28.4982	28.5463	28.831	29.3052	29.2328	28.9989	28.9021	0.0163509	0.0259828	0.553783
Q88H19_PSEPK	Sensory box histidine kinase/response regulator 4019290..4021356	28.5865	28.0221	28.6505	29.1721	29.0913	28.6381	28.6934	0.102777	0.113113	0.547469
Q88JY6_PSEPK	Oxidoreductase, short-chain dehydrogenase/reductase family 2854234..2854950	27.5661	27.8017	27.3554	28.9516	27.6434	27.7689	27.8479	0.27818	0.305516	0.546927
Q88LW1_PSEPK	Alcohol dehydrogenase, zinc-containing (complement(2042555..2041554))	30.8075	31.0047	30.8423	31.3632	31.4174	31.5121	31.1579	0.00186727	0.00916418	0.546088
Q88NK6_PSEPK	conserved exported protein of unknown function (complement(1377632..1376340))	29.2637	29.391	29.2263	29.8203	29.5973	30.1009	29.5666	0.0239079	0.0360818	0.545828
Q88D23_PSEPK	Poly(3-hydroxyalkanoate) polymerase 2 5702166..5703848	31.0133	31.1719	31.1148	31.6347	31.5081	31.7894	31.372	0.00436664	0.0121897	0.54405
Q88FU7_PSEPK	putative transposase (complement(4493639..4493379))	30.8788	30.6525	31.4215	31.7117	31.6301	31.2338	31.2547	0.117376	0.127444	0.540918
Q88ER0_PSEPK	putative chemotaxis protein (complement(4985681..4984752))	31.3666	31.3927	31.4319	31.8658	32.1053	31.8418	31.6674	0.00330422	0.00959184	0.540603
Q88JU3_PSEPK	putative 3-dehydroshikimate dehydratase 2900919..2902826	28.5587	28.5177	28.5397	29.1734	28.9776	29.0837	28.8085	0.000734177	0.0107797	0.53956
RL29_PSEPK	50S ribosomal subunit protein L29 555197..555391	33.2186	33.4893	33.4479	33.8812	34.1504	33.7398	33.6545	0.0214778	0.032567	0.538574
Q88C63_PSEPK	two-component system DNA-binding transcriptional dual response regulator PhoB 6065100..6065828	27.2441	27.4486	27.5351	28.1235	27.9158	27.7962	27.6772	0.0141365	0.0235962	0.535901
Q88CB4_PSEPK	putative cytochrome c5 (complement(6017333..6016911))	32.023	32.1268	32.2633	32.7177	32.9103	32.3925	32.4056	0.0322459	0.0454423	0.535796
Q88L46_PSEPK	Outer membrane porin F 2380337..2381371	34.6049	33.8527	34.071	34.3995	35.1588	34.5771	34.444	0.169673	0.185379	0.535605
Q88C43_PSEPK	Acetylpolyamine aminohydrolase 6087779..6088822	27.2569	27.4383	27.3957	28.1305	27.7346	27.828	27.6307	0.015301	0.0249481	0.534054
FUMC_PSEPK	fumarate hydratase (class 2) (complement(1959063..1957669))	32.305	32.3951	32.2641	32.9647	32.8232	32.7753	32.5879	0.00149496	0.00882759	0.532958
Q88F13_PSEPK	allantoinase 4877352..4878278	28.7223	28.2852	28.4906	29.1196	29.019	28.9566	28.7656	0.0168699	0.026383	0.532338
Q88MT0_PSEPK	Methyl-accepting chemotaxis transducer 1691904..1693526	29.5951	29.4189	29.5276	30.0068	30.021	30.1102	29.7799	0.000933214	0.00815385	0.532157
Q88LB4_PSEPK	L-alpha-hydroxyglutaric acid gamma-lactonase 2294325..2295455	31.6599	31.6901	31.802	32.1662	32.5041	32.0731	31.9826	0.0183393	0.0286393	0.530469
Q88D18_PSEPK	conserved protein of unknown function (complement(5711097..5710762))	27.6154	27.5649	27.4788	28.1556	28.0129	28.0725	27.8167	0.000783483	0.0100952	0.527335
Q88I72_PSEPK	UDP-glucose 4-epimerase (complement(3542722..3541757))	28.5181	28.7918	28.3908	29.167	29.0356	29.0799	28.8305	0.0133024	0.0230169	0.527243
Q88QS5_PSEPK	Polyamine ABC transporter, permease protein 501712..502959	28.6563	28.9881	28.8175	29.0674	29.3975	29.576	29.0838	0.0410768	0.0559125	0.526303
Q88G91_PSEPK	conserved protein of unknown function (complement(4359955..4358510))	27.607	28.2833	28.0573	28.6809	28.2128	28.6297	28.2452	0.101549	0.112765	0.525239
Q88CM3_PSEPK	conserved exported protein of unknown function 5883417..5883905	27.2641	27.3724	27.4619	28.0477	28.0077	27.6076	27.6269	0.026347	0.0380767	0.521552
Q88PF7_PSEPK	ThiJ/PfpI family protein 1035164..1035751	33.1488	33.0342	32.7615	33.5017	33.5455	33.4619	33.2423	0.0113048	0.0209843	0.521493
Q88F16_PSEPK	Transcriptional regulator, GntR family (complement(4874532..4873777))	29.2289	29.4323	29.1728	29.8753	29.8213	29.7001	29.5385	0.00525563	0.0120474	0.520868
Q88FG3_PSEPK	Transcriptional regulator-related protein 4671672..4672049	27.356	27.252	26.9237	27.7019	27.7614	27.6291	27.4373	0.0185941	0.0287354	0.520236
Q88KQ7_PSEPK	Hydrolase, isochorismatase family (complement(2541384..2540836))	30.0414	29.8578	30.067	30.4128	30.6832	30.4304	30.2488	0.00894968	0.0165493	0.520046
Q88LL7_PSEPK	malonyl-CoA-ACP transacylase 2156697..2157635	31.0114	31.1691	30.995	31.6246	31.6485	31.4619	31.3184	0.00298988	0.00846154	0.519827
Q88GA3_PSEPK	Cytochrome c family protein (complement(4351099..4350185))	28.8706	28.5532	28.5121	28.9107	29.3983	29.1721	28.9028	0.0464353	0.0628762	0.515049
Q88DN9_PSEPK	conserved exported protein of unknown function 5448024..5448569	29.8215	29.6247	29.9923	30.2608	30.4745	30.2441	30.0696	0.0166	0.0258158	0.51365
Q88EC4_PSEPK	putative ABC transporter, ATP-binding protein/permease protein 5157905..5159737	25.8346	26.0742	25.8166	26.5963	26.4858	26.182	26.1649	0.0262986	0.0381431	0.512938
Q88FJ3_PSEPK	conserved protein of unknown function (complement(4637156..4636770))	25.6459	25.4347	25.5042	26.0038	26.1942	25.9254	25.7847	0.0071242	0.0143378	0.512887
Q88H07_PSEPK	putative Amino acid transporter, periplasmic amino acid-binding protein 4037189..4038205	31.7535	31.7839	31.618	32.1898	32.4419	32.0536	31.9735	0.0149699	0.0241185	0.509897
Q88FC0_PSEPK	Dienelactone hydrolase family protein (complement(4721595..4720870))	32.0117	31.8523	31.9395	32.4666	32.6463	32.2182	32.1891	0.0183638	0.0285224	0.509203
Q88F48_PSEPK	cytochrome c oxidase subunit, cbb3-type 4837432..4838040	29.2111	29.3061	29.0572	29.7159	29.7691	29.6135	29.4455	0.00405832	0.0119273	0.508027
Q88LE1_PSEPK	putative motility protein fimV 2259413..2262148	30.461	30.4923	30.4096	31.0075	30.9335	30.9396	30.7073	0.000116174	0.0107368	0.505907
Q88KX6_PSEPK	VacJ lipoprotein 2469124..2469831	28.9552	28.4154	28.8156	29.0491	29.6361	29.0063	28.9796	0.125539	0.136667	0.501749
Q88IQ7_PSEPK	Response regulator (complement(3346499..3345129))	29.1464	29.3345	29.4127	30.035	29.6886	29.6746	29.5487	0.0241339	0.0357872	0.501515
Q88D24_PSEPK	Poly(3-hydroxyalkanoate) depolymerase 5701265..5702116	28.7477	28.8841	28.9043	29.1765	29.3048	29.5584	29.096	0.0149633	0.0241735	0.501181
ACEK_PSEPK	Isocitrate dehydrogenase kinase/phosphatase (complement(5186459..5184744))	26.4677	26.439	26.6991	27.0592	26.8704	27.1775	26.7855	0.0146437	0.0241014	0.500453
RP54_PSEPK	RNA polymerase sigma-54 factor (complement(1096060..1094567))	30.222	30.4937	30.3106	30.795	30.9413	30.7849	30.5913	0.00623015	0.0132242	0.498267
Q88JS3_PSEPK	conserved exported protein of unknown function (complement(2942199..2941726))	30.2764	30.346	30.2653	30.5068	31.2952	30.579	30.5448	0.120401	0.13135	0.497772
A0A140FWE1_PSEPK	conserved protein of unknown function 3685127..3685318	26.7993	26.3965	26.7839	27.2325	27.0364	27.2028	26.9086	0.0266792	0.0383917	0.497321
ALLA_PSEPK	ureidoglycolate lyase 4878843..4879346	25.8509	25.6338	25.3328	25.6098	26.3421	26.3539	25.8539	0.160456	0.177234	0.496059
Q88N35_PSEPK	4-carboxymuconolactone decarboxylase 1574045..1574437	29.9023	29.6343	29.8639	30.4943	30.0492	30.3449	30.0481	0.0330633	0.0460757	0.495965
Q88CP6_PSEPK	conserved protein of unknown function 5857452..5858822	27.943	27.959	27.8921	28.3491	28.5192	28.4058	28.1781	0.000792071	0.00978462	0.493306
Q88M37_PSEPK	conserved exported protein of unknown function (complement(1939055..1937757))	29.5366	29.3043	29.4543	29.8394	30.0503	29.8784	29.6772	0.00638775	0.0133287	0.491006
Q88NN8_PSEPK	TRAP dicarboxylate transporter, DctP subunit (complement(1345117..1344146))	27.913	27.7029	27.8551	28.2975	28.3624	28.281	28.0686	0.00190382	0.00902941	0.489948
Q88HE4_PSEPK	D-gluconate kinase 3867084..3867623	26.8061	26.9536	27.0098	27.5615	27.3509	27.322	27.1673	0.00728239	0.0153289	0.488287
Q88CH2_PSEPK	conserved exported protein of unknown function (complement(5942514..5942053))	29.4835	29.2244	29.448	29.7678	30.1435	29.7066	29.629	0.0373628	0.0521879	0.487309
RS15_PSEPK	30S ribosomal subunit protein S15 (complement(5354690..5354367))	30.0152	30.8171	30.6147	31.0427	31.0454	30.8163	30.7252	0.126645	0.138096	0.485799
Q88FJ5_PSEPK	Transcriptional regulator, Cro/CI family (complement(4636208..4635819))	25.8128	25.9606	25.8822	26.5021	26.3335	26.2743	26.1276	0.00382781	0.010723	0.484755
Q88GV6_PSEPK	conserved exported protein of unknown function (complement(4103245..4102664))	34.5973	34.8162	34.6999	35.1678	35.4094	34.988	34.9464	0.0244564	0.0362904	0.483901
MCPG_PSEPK	Methyl-accepting chemotaxis protein PctA (complement(1562090..1560216))	28.6211	28.5932	28.5339	29.0054	29.0181	29.1705	28.8237	0.00121897	0.00735354	0.481967
Q88R69_PSEPK	dTDP-4-dehydrorhamnose 3,5-epimerase (complement(320329..319784))	28.8513	28.8976	28.8543	29.292	29.3589	29.3943	29.1081	0.000137497	0.0085	0.480652
Q88N94_PSEPK	Cytochrome b 1504889..1506100	28.3764	28.3768	28.4611	28.9325	28.988	28.7357	28.6451	0.00414591	0.0121964	0.480621
Q88HV4_PSEPK	putative oxidoreductase 3682789..3683700	30.9764	30.7988	30.9786	31.1542	31.6733	31.3634	31.1574	0.0417714	0.05633	0.479026
Q88PV6_PSEPK	conserved exported protein of unknown function (complement(861761..860775))	28.2507	28.479	28.2675	29.1325	28.5353	28.7511	28.5694	0.0666624	0.0823183	0.473861
Q88I56_PSEPK	conserved protein of unknown function (complement(3562531..3561710))	32.7621	32.5036	32.6173	32.9431	33.4252	32.9275	32.8631	0.0587344	0.0736539	0.470918
Q88LB7_PSEPK	BNR domain protein 2290650..2291609	28.9833	28.7071	28.9049	29.2375	29.3712	29.3984	29.1004	0.00804125	0.0159746	0.470606
Q88PU2_PSEPK	conserved protein of unknown function (complement(873161..871890))	27.847	27.8623	27.7347	28.1816	28.322	28.3471	28.0491	0.00199777	0.0093617	0.468918
Q88NT2_PSEPK	OmpA family protein 1284770..1285564	28.7488	28.127	28.4927	28.4806	29.6134	28.6768	28.6899	0.300422	0.331837	0.467433
Q88IC8_PSEPK	acetoacetyl-coenzyme A synthetase (complement(3455890..3453938))	31.2458	31.2676	31.2633	31.8268	31.6692	31.6758	31.4914	0.000858137	0.00871233	0.465035
Q88C42_PSEPK	putrescine-binding periplasmic protein 6088822..6089925	30.3446	30.4568	30.3614	30.8417	31.0832	30.6327	30.62	0.0260513	0.0378803	0.464931
Q88E51_PSEPK	leucine dehydrogenase (complement(5240314..5239295))	27.8507	27.9529	27.7481	28.7405	28.0737	28.1302	28.0827	0.10413	0.115139	0.464231
Q88GM8_PSEPK	putative Transcriptional regulator MvaT, P16 subunit (complement(4211491..4211126))	33.6232	33.6661	33.4203	33.8885	34.2609	33.9505	33.8016	0.0282887	0.0396081	0.463423
Q88LN6_PSEPK	medium-long chain acyl-CoA dehydrogenase (complement(2136750..2134303))	30.5598	30.6933	30.7361	31.2732	30.9835	31.1205	30.8944	0.00952902	0.0173908	0.462634
Q88CJ9_PSEPK	spermidine/putrescine ABC transporter - periplasmic subunit (complement(5909220..5908123))	35.1369	35.1739	35.061	35.441	35.7204	35.5947	35.3546	0.00615766	0.013319	0.4615
Q88FW4_PSEPK	conserved protein of unknown function 4473460..4473786	26.8699	26.6299	27.403	27.3806	27.404	27.4954	27.1971	0.117969	0.127902	0.459053
Q88IH5_PSEPK	conserved protein of unknown function 3409970..3411166	27.4728	26.7366	27.531	27.5891	27.8879	27.6401	27.4762	0.166607	0.18187	0.4589
Q88MB8_PSEPK	ATP:GTP 3'-pyrophosphotransferase 1850915..1853155	30.0932	30.3483	30.5151	30.8945	30.5956	30.8368	30.5472	0.040583	0.0556593	0.456752
A0A140FWS4_PSEPK	2-octaprenylphenol hydroxylase 5712552..5714174	25.2696	25.7267	25.586	26.1159	25.6166	26.2114	25.7544	0.118098	0.127871	0.453874
PDXH_PSEPK	Pyridoxine/pyridoxamine 5'-phosphate oxidase 1293452..1294099	30.3839	30.1449	30.2099	30.6239	30.8079	30.6648	30.4726	0.00750329	0.0158937	0.452625
OTCC_PSEPK	ornithine carbamoyltransferase, catabolic (complement(1139644..1138634))	36.7122	36.5756	36.502	36.9659	37.0955	37.0807	36.822	0.00366079	0.0101176	0.450785
Q88HP6_PSEPK	conserved protein of unknown function 3742701..3743081	26.4154	26.1147	26.0082	26.7027	26.7062	26.4766	26.404	0.0353291	0.0492612	0.449041
Q88LV8_PSEPK	Methyl-accepting chemotaxis transducer 2044787..2046727	28.9407	28.6797	28.6576	29.3239	29.1301	29.171	28.9838	0.0143261	0.0239441	0.448994
Q88RG2_PSEPK	putative surface adhesion protein 194495..220543	33.0006	32.9992	33.2408	33.3203	33.793	33.46	33.3023	0.0514105	0.0672533	0.444265
Q88NY2_PSEPK	glutamate / aspartate ABC transporter - periplasmic binding protein (complement(1226490..1225570))	35.4431	35.4813	35.4429	35.7868	36.1571	35.7488	35.6767	0.0278893	0.039414	0.441795
Q88I62_PSEPK	Glycosyl transferase, group 1 family protein 3554385..3555587	28.4749	28.8138	28.7401	29.169	29.1654	29.0191	28.8971	0.0180147	0.0276619	0.441586
LEU1_PSEPK	2-isopropylmalate synthase (complement(1170409..1168736))	31.1933	31.3291	31.4638	32.12	31.718	31.4648	31.5482	0.100282	0.111863	0.438872
Q88FA7_PSEPK	succinate dehydrogenase flavoprotein subunit (complement(4738369..4736597))	34.242	34.0267	34.2174	34.4562	34.6039	34.7407	34.3811	0.0147502	0.0239359	0.438216
RS18_PSEPK	30S ribosomal protein S18 (complement(5544406..5544176))	31.8936	32.455	32.3822	32.8003	32.6517	32.5931	32.4626	0.0788436	0.0939152	0.438117
KUP_PSEPK	Probable potassium transport system protein kup 1374381..1376291	26.3291	26.7596	26.6044	26.934	26.934	27.1377	26.7832	0.0376878	0.0520663	0.437546
Q88GP0_PSEPK	conserved protein of unknown function 4182223..4184226	29.5154	29.8778	29.654	30.1214	30.0458	30.1908	29.9009	0.018346	0.0285808	0.436948
Q88H69_PSEPK	short-chain acyl-CoA dehydrogenase 3961803..3962954	29.119	29.1909	29.3898	29.9468	29.3632	29.6987	29.4514	0.0804865	0.0962043	0.436361
HEXR_PSEPK	DNA-binding transcriptional regulator (complement(1165404..1164541))	30.1834	29.9397	30.0145	30.3684	30.4999	30.5784	30.2641	0.00993477	0.0178592	0.436349
Q88NR7_PSEPK	branched chain amino acid transporter - ATP binding subunit (complement(1304143..1303376))	29.6188	29.4195	29.5436	29.9154	29.8908	30.0814	29.7449	0.00643719	0.0132822	0.435264
Q88CK7_PSEPK	RND efflux transporter (complement(5900887..5897834))	27.9347	27.7712	28.0253	28.4713	28.2426	28.322	28.1278	0.0122201	0.0224925	0.434916
Q88QH2_PSEPK	conserved exported protein of unknown function 606173..606916	29.4373	29.4835	29.1851	29.6581	30.0397	29.7118	29.5859	0.0451688	0.0616303	0.43455
Q88RH2_PSEPK	glutaryl-CoA dehydrogenase 168404..169585	29.6394	29.801	29.7356	30.2148	30.1237	30.141	29.9426	0.00134987	0.00680374	0.434525
RL16_PSEPK	50S ribosomal protein L16 554787..555200	31.5353	32.0616	32.006	32.381	32.4374	32.0837	32.0842	0.0960621	0.108592	0.433016
Q88NQ1_PSEPK	Sensory box protein (complement(1322730..1320145))	27.0559	27.0218	26.5852	27.3567	27.1673	27.4348	27.1036	0.0650136	0.0801716	0.431971
ADE_PSEPK	Adenine deaminase (complement(690636..689689))	30.138	30.2442	30.297	30.7344	30.7824	30.4562	30.442	0.0182492	0.0278029	0.431262
Q88HE6_PSEPK	Methyl-accepting chemotaxis transducer/sensory box protein (complement(3865644..3864325))	31.5896	31.6646	31.5576	31.9099	32.1643	32.0289	31.8192	0.00577887	0.0116015	0.430478
Q88EU5_PSEPK	flagellar synthesis, switching and energizing component (complement(4950343..4949375))	28.8926	29.0841	28.9819	29.3038	29.5094	29.43	29.2003	0.00628387	0.0130386	0.428223
Q88PC9_PSEPK	Transcriptional regulator, ArsR family (complement(1064208..1063906))	25.7136	25.2681	25.8486	26.0582	26.141	25.9129	25.8237	0.0850836	0.100396	0.427256
Q88KU1_PSEPK	aldose sugar dehydrogenase 2504214..2505359	29.7228	29.8456	29.9794	30.2652	30.4113	30.1503	30.0624	0.0157463	0.0252747	0.426315
Q88MB7_PSEPK	modified nucleoside triphosphate pyrophosphohydrolase 1853279..1854112	27.8627	27.9	27.5861	28.4483	28.0187	28.1575	27.9955	0.0572086	0.0728269	0.425243
Q88PR9_PSEPK	Methyl-accepting chemotaxis transducer/sensory box protein 896569..897909	30.0005	29.7283	29.5345	29.632	30.4807	30.4247	29.9668	0.236892	0.258176	0.424728
Q88GZ6_PSEPK	quinate dehydrogenase (quinone) 4047450..4049867	28.5014	28.5491	28.682	28.9839	28.9642	29.0526	28.7889	0.00218252	0.00874172	0.422683
Q88MZ1_PSEPK	RNA polymerase sigma E factor 1627273..1627854	29.3348	29.3414	29.5703	29.9144	29.8277	29.7677	29.6261	0.00886935	0.0166486	0.421094
Q88N37_PSEPK	3-carboxy-cis,cis-muconate cycloisomerase 1571879..1573231	29.3941	29.6078	29.3919	30.0806	29.5666	30.0099	29.6751	0.0750097	0.0904572	0.421092
CPOB_PSEPK	periplasmic subunit of the TolQRA transport system 1400031..1400837	31.8548	31.8446	31.8728	32.226	32.4844	32.1219	32.0674	0.0177424	0.0271535	0.420054
A0A140FW57_PSEPK	ribosome modulation factor (complement(2388622..2388407))	32.8548	33.2125	33.1685	33.5918	33.5705	33.3209	33.2865	0.0431306	0.0589345	0.415797
Q88HR5_PSEPK	Universal stress protein family 3722744..3723670	29.661	29.5597	29.4968	30.3551	29.8126	29.7953	29.7801	0.0941152	0.106507	0.415148
Q88QX0_PSEPK	pimeloyl-[acp] methyl ester esterase 442285..443016	29.4369	29.3184	29.2447	29.9181	29.5804	29.7469	29.5409	0.0209863	0.0317597	0.415133
MQO3_PSEPK	malate:quinone oxidoreductase 3325248..3326867	32.4832	32.4643	32.339	32.8002	32.9741	32.7494	32.635	0.00724835	0.0150707	0.412402
Q88DS8_PSEPK	Type I restriction enzyme EcoEI M protein 5395523..5396992	27.286	27.3857	27.5266	27.7889	27.7154	27.9261	27.6048	0.0116152	0.0216477	0.410697
EFG2_PSEPK	Elongation factor G 2 4645436..4647547	33.3296	33.2126	33.2898	33.6486	33.7601	33.6545	33.4825	0.00119466	0.00758333	0.410389
Q88P43_PSEPK	phosphogluconate dehydratase 1151276..1153102	31.7828	31.4991	31.7496	32.3542	31.8578	32.0501	31.8823	0.0733261	0.0885029	0.410196
Q88C59_PSEPK	Response regulator (complement(6070644..6069754))	28.2855	28.1596	28.1678	28.4602	28.8306	28.5512	28.4091	0.0259718	0.0380141	0.409693
Q88FN0_PSEPK	fused trehalose synthase B/maltokinase (complement(4583427..4580107))	30.8764	31.0459	30.9588	31.2464	31.3916	31.4718	31.1651	0.00755921	0.0157888	0.409586
Q88QI1_PSEPK	hypothetical protein (complement(600043..599636))	27.7319	27.2492	27.6202	27.6934	28.4734	27.6587	27.7378	0.249736	0.274	0.408117
Q88MT7_PSEPK	medium chain aldehyde dehydrogenase (complement(1686778..1685354))	31.6276	31.6144	31.6474	32.0465	31.9893	32.077	31.8337	0.000119363	0.0102	0.407786
Q88H34_PSEPK	conserved exported protein of unknown function 4002743..4003342	26.7257	26.7656	26.9014	27.1729	27.367	27.0696	27.0004	0.0165125	0.0258712	0.405613
Q88RL8_PSEPK	Electron transport protein SCO1/SenC 116588..117220	27.3577	27.1595	27.4799	27.5751	27.9439	27.6943	27.5351	0.0473223	0.0640885	0.405396
Q88QZ5_PSEPK	Pyruvate dehydrogenase E1 component (complement(410663..408018))	34.9481	34.9895	35.0782	35.3508	35.2257	35.6437	35.206	0.0363802	0.0510168	0.401478
Q88DT1_PSEPK	conserved exported protein of unknown function 5389621..5389911	28.1036	27.8196	27.751	28.4381	28.8116	27.6268	28.0918	0.335068	0.37296	0.400716
Q88L15_PSEPK	molybdenum cofactor biosynthesis protein B 2421190..2421729	28.9892	28.8423	28.7581	29.3125	29.1256	29.3499	29.063	0.0145454	0.0240557	0.399429
Q88EC6_PSEPK	Hydrolase, alpha/beta fold family 5156479..5157291	27.3603	26.8338	27.5171	27.8546	27.6155	27.4387	27.4367	0.170465	0.186153	0.399235
Q88QH4_PSEPK	thiamin monophosphate kinase 604688..605656	27.2994	27.1063	27.3123	27.8634	27.5654	27.484	27.4385	0.0403187	0.0557412	0.398289
Q88IC0_PSEPK	peptidyl-prolyl cis-trans isomerase C (rotamase C) (complement(3464652..3464371))	32.3452	31.7716	32.0938	32.401	32.6023	32.4016	32.2692	0.0902651	0.10363	0.398091
Q88HC9_PSEPK	ThiJ/PfpI family protein 3887996..3888682	33.1165	32.8214	32.8886	33.1996	33.5244	33.2967	33.1412	0.0387113	0.0541497	0.398037
Q88QT0_PSEPK	conserved exported protein of unknown function (complement(496033..495035))	29.0705	29.1156	29.0415	29.2131	29.8548	29.353	29.2747	0.112326	0.122668	0.39775
Q88NR8_PSEPK	high-affinity branched-chain amino acid transporter, ATP binding (complement(1303375..1302674))	30.5901	30.2056	30.3129	30.7806	30.7115	30.8077	30.5681	0.0282506	0.0397424	0.397036
Q88NL2_PSEPK	conserved exported protein of unknown function 1369205..1370923	26.462	26.6068	26.6235	26.7888	27.4842	26.6082	26.7623	0.218722	0.239185	0.396326
Q88CW0_PSEPK	ParA family protein (complement(5787792..5787019))	30.7709	30.711	30.6698	30.9771	31.2006	31.1583	30.9146	0.00610745	0.0129675	0.394772
RL1_PSEPK	50S ribosomal protein L1 535566..536261	34.4424	34.7063	34.555	34.9396	35.0951	34.8523	34.7651	0.0194271	0.0297787	0.394438
Q88QW6_PSEPK	putative Acyl-CoA dehydrogenase 445315..447120	32.9194	33.2739	33.1867	33.6669	33.3184	33.5758	33.3235	0.0576788	0.0730386	0.393664
Q88FN4_PSEPK	Glycogen debranching enzyme 4573329..4575482	32.9176	33.144	33.1219	33.4826	33.2598	33.6179	33.2573	0.0364804	0.0511037	0.39226
Q88CY8_PSEPK	glycogen phosphorylase (complement(5745864..5743414))	32.9238	32.9802	33.1472	33.4925	33.1675	33.5655	33.2128	0.0485343	0.0644523	0.391422
Q88RG4_PSEPK	HlyD family secretion protein (complement(191371..189995))	29.0992	29.0573	28.9729	29.4411	29.4231	29.4379	29.2386	0.000481709	0.00878261	0.390902
Y2059_PSEPK	UPF0337 protein PP_2059 (complement(2343703..2343455))	27.3862	27.6052	27.3565	27.6838	28.2755	27.5603	27.6446	0.170738	0.186394	0.390555
Q88L49_PSEPK	conserved protein of unknown function, CrfX family 2378446..2378718	26.3593	26.3971	26.5337	26.5089	27.2718	26.6744	26.6242	0.177617	0.191469	0.388325
NUOB_PSEPK	NADH-quinone oxidoreductase subunit B 4656608..4657285	31.4211	31.1625	31.3917	31.6288	31.7862	31.7229	31.5189	0.0143967	0.0241116	0.387559
MSRA_PSEPK	Peptide methionine sulfoxide reductase MsrA (complement(403197..402529))	29.4506	29.6067	29.7744	30.182	29.8857	29.9224	29.8036	0.0430514	0.0588171	0.386133
Q88NK9_PSEPK	transcriptional regulator, Cro/CI family (higA antitoxin like) (complement(1373627..1373331))	27.884	27.8771	28.0426	28.1393	28.543	28.2794	28.1276	0.0412855	0.0558491	0.386008
Q88EZ0_PSEPK	putative Hydantoin racemase 4902086..4902814	31.7181	28.9547	30.1741	28.569	31.5836	31.8458	30.4742	0.785814	0.859925	0.383798
Q88IQ8_PSEPK	conserved protein of unknown function (complement(3345128..3344343))	27.5933	27.9202	27.8782	28.4168	28.0986	28.025	27.9887	0.0726006	0.0878163	0.382905
Q88C70_PSEPK	DNA-binding protein HU-alpha (complement(6061367..6061068))	35.2062	35.3394	35.1316	35.6383	35.8295	35.353	35.4163	0.0652858	0.0804493	0.3812
Q88DK6_PSEPK	conserved protein of unknown function 5480512..5481867	27.3951	27.9294	28.1217	28.1769	28.3569	28.0487	28.0048	0.182344	0.195457	0.378764
Q88LF0_PSEPK	PAS/PAC/GAF sensor-containing diguanylate cyclase/phosphodiesterase (complement(2249598..2246302))	29.4081	29.7099	29.623	30.051	29.7862	30.0398	29.7697	0.0384161	0.0532654	0.378687
Q88KI0_PSEPK	Methyl-accepting chemotaxis transducer (complement(2640656..2639178))	30.2843	30.4145	30.1641	30.8002	30.5781	30.6196	30.4768	0.0189797	0.0298204	0.378326
Q88MT2_PSEPK	polyamine ABC transporter, periplasmic polyamine-binding protein (complement(1690830..1689685))	33.4655	33.2483	33.4432	33.5942	33.9201	33.7752	33.5744	0.0319174	0.0450675	0.377509
Q88MU4_PSEPK	conserved exported protein of unknown function (complement(1679580..1678705))	25.2475	25.544	25.2556	25.9528	25.5276	25.6943	25.537	0.0754707	0.0907541	0.375882
Q88EK4_PSEPK	putative Opine ABC transporter, periplasmic binding protein (complement(5060833..5059253))	28.3125	28.6058	28.5251	28.8494	28.9733	28.748	28.669	0.0261589	0.0376154	0.375797
Q88C05_PSEPK	putative metal-binding protein (complement(6130432..6129650))	28.369	27.8118	28.0308	28.4245	28.3825	28.5316	28.2583	0.0890809	0.103158	0.375648
Q88I66_PSEPK	putative Glycosyl transferase 3550849..3551805	29.4154	29.5419	29.5949	29.9383	29.7894	29.9456	29.7043	0.0071212	0.0140746	0.373662
Q88QL5_PSEPK	Sec Translocation Complex - SecY subunit 559887..561218	28.9274	28.7875	27.9677	28.8229	28.7984	29.1808	28.7475	0.313374	0.347134	0.373167
Q88L07_PSEPK	putative Soluble lytic transglycosylase (complement(2431956..2429983))	30.4407	30.3826	30.5071	30.7009	30.8928	30.8557	30.63	0.00564032	0.0115894	0.37303
Q88NS3_PSEPK	outer membrane lipoprotein 1294520..1294984	29.0594	29.0027	28.8135	29.2218	29.434	29.3356	29.1445	0.0181448	0.0276049	0.371954
Q88EB0_PSEPK	conserved protein of unknown function (complement(5179323..5178898))	30.3348	30.5187	30.641	31.0384	30.895	30.6769	30.6841	0.0540364	0.0698898	0.371954
Q88N06_PSEPK	3-hydroxyisobutyryl-CoA hydrolase (complement(1612077..1610971))	27.7115	28.328	28.319	28.5983	28.3877	28.4824	28.3045	0.157276	0.173136	0.369928
Q88DD9_PSEPK	putative methyl-accepting chemotaxis transducer (complement(5557629..5555695))	30.3693	30.3635	30.3105	30.7572	30.6728	30.7164	30.5316	0.000279698	0.00566667	0.367692
Q88M34_PSEPK	choline / betaine / carnitine ABC transporter - substrate binding protein BetX 1941459..1942322	31.6005	31.5566	31.6063	31.9792	32.0209	31.8656	31.7715	0.00169199	0.009824	0.367432
RAPA_PSEPK	RNA polymerase-associated protein RapA (complement(1314656..1311810))	30.7933	30.8088	30.8697	30.9874	31.2885	31.297	31.0074	0.024582	0.0362234	0.367064
Q88GM2_PSEPK	conserved protein of unknown function 4219435..4221141	28.8738	29.1251	29.1384	29.367	29.4982	29.3733	29.2293	0.0187777	0.0294056	0.367049
Q88RJ5_PSEPK	conserved exported protein of unknown function 142057..142878	32.2531	31.9959	31.9287	32.2187	32.7352	32.3244	32.2427	0.119804	0.130818	0.366874
Q88R36_PSEPK	AraC-family transcriptional regulator 358534..359640	26.7049	26.2485	26.3805	27.0788	26.7327	26.623	26.6281	0.130134	0.142261	0.36683
URE1_PSEPK	urease subunit alpha 3248381..3250084	29.4334	29.4453	28.8833	29.2865	29.5732	29.9967	29.4364	0.258721	0.286657	0.364801
Q88HW9_PSEPK	Heat shock protein, HSP20 family 3671196..3671891	28.3546	28.8866	28.9666	29.3068	29.0739	28.9161	28.9174	0.179016	0.192295	0.362982
Q88CZ0_PSEPK	conserved protein of unknown function (complement(5742153..5741557))	29.6775	29.6909	29.7424	30.1253	29.938	30.1327	29.8845	0.00560245	0.0116336	0.36175
Q88GU0_PSEPK	conserved protein of unknown function (complement(4123212..4122895))	28.36	28.3309	28.5574	28.9614	28.8054	28.5647	28.5966	0.0561524	0.0724167	0.361104
Q88QW8_PSEPK	dethiobiotin synthetase 443838..444518	29.4899	29.7611	29.6329	29.9492	29.9362	30.0774	29.8078	0.0163921	0.0259269	0.359629
GCSP2_PSEPK	glycine dehydrogenase (complement(5924430..5921557))	31.3437	31.4368	31.5615	31.7684	31.7293	31.9223	31.627	0.0141182	0.0236518	0.359352
Q88DI1_PSEPK	putative Urea ABC transporter, ATP-binding protein 5512365..5513222	29.7165	29.4852	29.6495	29.9342	30.041	29.9538	29.7967	0.00917799	0.0169384	0.359318
Q88C20_PSEPK	conserved exported protein of unknown function (complement(6112744..6112217))	28.1332	28.3342	28.4615	28.5301	28.7817	28.6932	28.489	0.0410561	0.056076	0.358685
Q88HB2_PSEPK	bacteriophage N4 receptor, inner membrane subunit 3905516..3907690	26.1976	26.7729	26.8731	27.2252	26.9308	26.7637	26.7939	0.224693	0.245034	0.358676
Q88M03_PSEPK	30S ribosomal protein S1 1979331..1981061	34.9604	35.1427	34.9155	35.3545	35.4014	35.3371	35.1853	0.00765953	0.0160918	0.358089
A0A140FVZ1_PSEPK	formate dehydrogenase-O major subunit 574964..578032	28.4776	28.6303	28.4568	28.981	28.8259	28.8318	28.7006	0.00866123	0.0167631	0.357962
MDH_PSEPK	putative malate dehydrogenase 761969..762901	31.6967	31.7249	31.8464	32.1294	32.1422	32.0659	31.9342	0.00231108	0.00987179	0.356466
Q88H70_PSEPK	Enoly-coenzyme A hydratase/isomerase family protein 3960713..3961786	26.832	27.004	27.1242	27.3955	27.2343	27.3953	27.1642	0.0240696	0.0360518	0.355026
Q88GT1_PSEPK	putative Sulfonate ABC transporter, ATP-binding protein (complement(4133968..4133147))	25.6247	25.6594	25.3372	25.8357	26.0145	25.8355	25.7178	0.0399298	0.0554978	0.354817
Q88H02_PSEPK	conserved exported protein of unknown function 4041913..4042764	29.3324	29.3751	29.2043	29.5118	29.9459	29.5185	29.4813	0.0805142	0.0960952	0.354793
ALGB_PSEPK	Alginate biosynthesis transcriptional regulatory protein AlgB (complement(141846..140500))	28.7065	28.8065	28.759	29.1288	29.1537	29.0505	28.9341	0.00113401	0.00774468	0.353671
RL9_PSEPK	50S ribosomal protein L9 (complement(5543258..5542812))	33.6332	33.769	33.7548	34.0415	34.1447	34.027	33.8951	0.0034547	0.0094	0.352079
Q88CL6_PSEPK	Penicillin amidase family protein 5888346..5890712	27.9503	27.9588	27.9164	28.1199	28.5223	28.2384	28.1177	0.0428881	0.0586189	0.351655
CCME_PSEPK	Cytochrome c-type biogenesis protein CcmE (complement(4915150..4914695))	28.2352	27.2325	28.5701	28.591	28.1868	28.3108	28.1877	0.450449	0.519131	0.350268
GLMS_PSEPK	L-glutamine/D-fructose-6-phosphate aminotransferase (complement(6172301..6170466))	29.3683	29.4972	29.4121	31.3775	28.8815	29.0673	29.6006	0.686038	0.777804	0.349571
Q88KG8_PSEPK	Major outer membrane lipoprotein (complement(2650446..2650195))	33.333	32.9218	32.5413	32.7449	34.0833	33.0162	33.1067	0.496821	0.575909	0.349471
Q88M48_PSEPK	ABC transporter, periplasmic binding protein (complement(1926865..1925801))	34.2081	34.323	34.349	34.5576	34.8324	34.5297	34.4666	0.0306752	0.0434454	0.346507
Q88PA4_PSEPK	superoxide dismutase (Mn) 1090989..1091621	29.4397	28.7853	28.7464	29.31	29.2062	29.4937	29.1636	0.222815	0.242653	0.346135
Q88DG1_PSEPK	High-affinity branched-chain amino acid transport ATP-binding protein BraF (complement(5530968..5530093))	29.8897	30.0807	29.9463	30.0821	30.2671	30.6029	30.1448	0.101088	0.112393	0.345123
GLPK_PSEPK	glycerol kinase (complement(1235285..1233786))	34.6699	34.4266	34.4565	34.8149	34.979	34.7886	34.6893	0.0240752	0.035919	0.343194
Q88HC0_PSEPK	conserved protein of unknown function (complement(3897910..3896792))	27.1621	27.4698	27.5202	27.9924	27.469	27.7188	27.5554	0.142493	0.15473	0.342697
Q88P19_PSEPK	multicopper oxidase 1180948..1182354	30.1386	29.8169	29.8805	30.0458	30.6415	30.1756	30.1165	0.171693	0.186952	0.342316
ACSA2_PSEPK	acetyl-CoA synthetase 5344603..5346537	29.5486	29.7411	29.8401	30.218	29.8849	30.0527	29.8809	0.0565957	0.0722902	0.341958
MCPS_PSEPK	putative methyl-accepting chemotaxis protein 5283596..5285515	29.9878	29.7031	29.8315	30.0119	30.135	30.398	30.0112	0.0723144	0.0876033	0.340832
SODF_PSEPK	superoxide dismutase (Fe) (complement(1058887..1058291))	32.4571	32.0875	32.1587	32.591	32.6038	32.5294	32.4046	0.0421571	0.0569107	0.340293
Q88P54_PSEPK	carbamate kinase (complement(1138469..1137540))	34.2516	34.2495	34.0705	34.4283	34.571	34.5873	34.3597	0.0125198	0.02284	0.338323
Q88PK6_PSEPK	iron-sulfur cluster assembly protein, copper(I) binding 980227..980550	28.5098	28.1726	28.741	28.9379	28.7541	28.7459	28.6435	0.127943	0.139782	0.338166
A0A140FWF3_PSEPK	quinohaemoprotein amine dehydrogenase, alpha subunit (complement(3926490..3924862))	29.2998	29.6315	29.4335	29.7233	29.8488	29.8067	29.6239	0.0306173	0.0435876	0.338003
Q88HH7_PSEPK	2-ketogluconate utilization repressor (complement(3826045..3825026))	26.7243	26.652	26.5117	27.0604	26.8281	27.0111	26.7979	0.0232422	0.0355122	0.3372
Q88DD5_PSEPK	integral membrane ATP-dependent zinc metallopeptidase / HflK-HflC complex (complement(5562884..5561667))	32.8195	32.7174	32.7678	33.0559	33.1516	33.1073	32.9366	0.00113436	0.00766316	0.336662
Q88HE7_PSEPK	Sensor histidine kinase/response regulator 3861078..3864359	24.7604	24.8953	24.8894	25.3517	25.0072	25.1942	25.0164	0.0366979	0.0510349	0.336009
A0A140FW79_PSEPK	conserved exported protein of unknown function (complement(2809255..2808950))	30.8881	31.1039	30.8055	31.2075	31.455	31.1427	31.1004	0.0614211	0.07503	0.335892
Q88GT8_PSEPK	conserved protein of unknown function (complement(4125831..4125352))	30.5215	30.3401	30.4373	30.8379	30.806	30.6576	30.6001	0.0119103	0.0217538	0.334223
Q88LG2_PSEPK	conserved protein of unknown function 2232462..2233040	29.5873	29.411	29.4958	29.8347	29.9096	29.7522	29.6651	0.00806669	0.0162152	0.334136
Q88EB1_PSEPK	conserved protein of unknown function (complement(5178853..5178509))	30.0752	30.1138	30.2745	30.7523	30.4461	30.2654	30.3212	0.0973542	0.109052	0.333403
Q88QS7_PSEPK	Polyamine ABC transporter, ATP-binding protein 499452..500576	31.9666	31.7572	31.8914	32.1977	32.1947	32.2199	32.0379	0.00576157	0.0112889	0.332337
Q88GE9_PSEPK	putative sarcosine oxidase (complement(4304302..4303154))	30.7396	31.2163	30.8237	31.5128	31.1388	31.1236	31.0925	0.162965	0.179727	0.331879
ARCA_PSEPK	arginine deiminase (complement(1140967..1139714))	35.9442	35.9737	35.8433	36.2617	36.2636	36.2271	36.0856	0.00131648	0.00706796	0.330372
Q88EC5_PSEPK	peptidyl-prolyl cis-trans isomerase A (rotamase A) 5157285..5157842	32.0045	32.1656	32.1665	32.4508	32.5894	32.2868	32.2773	0.0324667	0.0454696	0.330121
Q88DI3_PSEPK	putative Urea ABC transporter 5509802..5511289	27.2925	27.5251	27.7434	28.0108	27.5491	27.9902	27.6852	0.172979	0.188579	0.329711
Q88FD5_PSEPK	conserved exported protein of unknown function (complement(4707298..4706504))	30.5537	30.523	30.5648	30.8036	31.1611	30.6631	30.7115	0.0916868	0.105546	0.328723
Q88ET6_PSEPK	Flagellar assembly protein FliH (complement(4957517..4956726))	29.4156	29.1421	29.4359	29.6726	29.7055	29.601	29.4955	0.0300081	0.0425	0.32848
Q88P97_PSEPK	conserved exported protein of unknown function (complement(1098045..1097473))	28.531	28.321	28.4668	28.8796	28.7997	28.6236	28.6036	0.0285498	0.0398923	0.327984
CYAY_PSEPK	frataxin (complement(5960637..5960305))	28.7729	28.6815	28.6758	28.9691	29.3018	28.8422	28.8739	0.0802241	0.0957725	0.327676
Q88DD6_PSEPK	integral membrane ATP-dependent zinc metallopeptidase / HflK-HflC complex (complement(5561667..5560798))	31.717	31.5527	31.4943	31.9356	31.9693	31.8417	31.7518	0.0130159	0.0227873	0.327507
Q88F41_PSEPK	cytochrome c oxidase subunit, cbb3-type 4841879..4842856	29.1566	28.9985	29.4061	29.6384	29.5997	29.304	29.3506	0.10868	0.119516	0.326932
Q88MS0_PSEPK	conserved protein of unknown function 1704636..1705964	30.1469	30.2938	30.3299	30.5362	30.5268	30.6833	30.4195	0.0125651	0.022783	0.325246
Q88D07_PSEPK	Glutamine transport ATP-binding protein GlnQ (complement(5722263..5721529))	27.9724	27.7063	27.724	27.9959	28.1048	28.2759	27.9632	0.051783	0.0677337	0.324655
NUOCD_PSEPK	NADH-quinone oxidoreductase subunit C/D 4657365..4659146	31.5361	31.6139	31.7085	32.1184	31.7105	32.0005	31.7813	0.0689284	0.0846898	0.323645
Q88CA2_PSEPK	conserved protein of unknown function 6029657..6030016	28.2324	28.0096	28.1438	28.4917	28.7523	28.1103	28.29	0.177189	0.19213	0.322837
Q88LX5_PSEPK	glycosyl transferase 2025001..2026110	26.3511	26.4028	26.4183	26.9499	26.4478	26.7394	26.5516	0.0938515	0.106593	0.321678
TIG_PSEPK	Trigger factor 2626916..2628247	34.2645	34.325	34.2325	34.585	34.6675	34.5336	34.4347	0.0024926	0.00939024	0.321354
FLGH_PSEPK	Flagellar L-ring protein (complement(4978599..4977904))	26.6221	26.6491	25.9296	26.3892	27.3366	26.4383	26.5608	0.453999	0.523078	0.321141
Q88KU4_PSEPK	Putrescine-binding periplasmic protein 2501562..2502650	30.9385	30.8464	30.7836	31.0867	31.3865	31.0585	31.0167	0.0482327	0.0645472	0.321072
Q88N93_PSEPK	Ubiquinol--cytochrome c reductase, cytochrome c1 1506100..1506879	30.3505	30.4106	30.5696	30.8033	30.9598	30.5302	30.604	0.0859888	0.100494	0.320884
ATP6_PSEPK	ATP synthase subunit a (complement(6181446..6180577))	28.4967	28.1556	28.8268	28.8676	28.6312	28.9428	28.6535	0.210457	0.23065	0.320815
Q88MU3_PSEPK	CAIB/BAIF family protein (complement(1680800..1679601))	27.9106	28.1056	27.8114	28.314	28.289	28.1859	28.1027	0.0278705	0.0394812	0.320413
RL35_PSEPK	50S ribosomal subunit protein L35 2812113..2812322	31.1992	31.329	31.199	31.6399	31.671	31.3775	31.4026	0.035518	0.0494938	0.320363
RL22_PSEPK	50S ribosomal protein L22 553742..554074	33.0446	33.4846	33.2657	33.6861	33.5915	33.4769	33.4249	0.0853901	0.100319	0.319866
Q88FD1_PSEPK	Phosphohistidine phosphatase SixA (complement(4710135..4709677))	29.5096	29.6604	29.6414	29.9772	29.9702	29.8215	29.7634	0.0100682	0.0187303	0.319165
Q88L41_PSEPK	putative Nitrate-binding protein NasS (complement(2387103..2385889))	30.1029	30.2732	30.1839	30.4414	30.6799	30.3956	30.3462	0.0341635	0.0477875	0.319009
HUTH_PSEPK	Histidine ammonia-lyase (complement(5735663..5734131))	26.8623	26.7871	25.5817	27.1911	26.4897	26.5049	26.5695	0.539614	0.624195	0.318208
Q88FX0_PSEPK	choline/carnitine/betaine transporter BetTC (complement(4465954..4463981))	28.6051	28.3247	28.4979	28.5747	28.7738	29.033	28.6348	0.110897	0.121683	0.317905
Q88NH7_PSEPK	conserved exported protein of unknown function (complement(1411934..1410498))	31.6913	31.631	31.5838	32.0934	32.0952	31.6649	31.7933	0.0973495	0.109166	0.315788
Q88MX2_PSEPK	TonB-dependent receptor (complement(1651059..1649017))	29.9007	29.1904	29.4484	28.7614	30.7092	30.0144	29.6707	0.630717	0.727373	0.315213
PSTB2_PSEPK	phosphate ABC transporter ATP-binding protein (complement(6072524..6071679))	25.7987	26.2102	26.0837	26.4797	26.0466	26.5082	26.1878	0.178445	0.191556	0.313965
RL21_PSEPK	50S ribosomal protein L21 800519..801031	32.792	33.1322	32.9976	33.3425	33.4069	33.1122	33.1306	0.0786035	0.0941309	0.313314
Q88FE0_PSEPK	two-component system DNA-binding response activator KdpE (complement(4698036..4697341))	26.988	26.6846	27.0659	27.2765	27.3217	27.0802	27.0695	0.0855994	0.100217	0.313272
Q88QI8_PSEPK	Outer membrane protein OprG (complement(594139..593456))	30.6667	30.5451	30.6121	30.7411	31.0099	31.0123	30.7645	0.0316567	0.0445539	0.313127
Q88GX4_PSEPK	Amino acid ABC transporter, periplasmic binding protein 4083002..4083754	28.2863	28.2017	28.3915	28.3498	29.0403	28.4273	28.4495	0.237331	0.258183	0.312635
Q88D25_PSEPK	poly(3-hydroxyalkanoate) polymerase 1 5699523..5701202	32.3789	32.7126	32.4939	32.8133	32.9119	32.7978	32.6847	0.0399388	0.0554159	0.312593
Q88D58_PSEPK	conserved exported protein of unknown function 5662209..5662601	30.1489	30.3636	30.0825	30.386	30.8888	30.2578	30.3546	0.211665	0.23226	0.312531
Q88E17_PSEPK	Ubiquinol oxidase subunit I, cyanide insensitive (complement(5276696..5275260))	28.9665	29.3362	29.0527	29.1004	29.6071	29.5846	29.2746	0.192588	0.208416	0.312213
Q88HB5_PSEPK	conserved protein of unknown function 3901827..3903035	25.4014	26.0199	26.0132	26.7886	25.6321	25.9486	25.9673	0.480952	0.556798	0.311579
Q88LB8_PSEPK	aminopeptidase N 2287718..2290375	31.6746	32.0366	31.9369	32.3281	32.0686	32.1818	32.0378	0.0778418	0.0939215	0.31013
RIMK_PSEPK	Probable alpha-L-glutamate ligase (complement(304152..303247))	28.4523	28.3898	28.4935	28.7582	28.6964	28.8108	28.6002	0.00227941	0.01	0.309938
Q88GA2_PSEPK	Cytochrome c-type protein (complement(4351749..4351096))	29.1863	29.1326	29.1548	29.2519	29.7119	29.4375	29.3125	0.0831117	0.0980942	0.309166
Q88HJ2_PSEPK	Response regulator 3805385..3807928	27.2475	27.8254	27.6304	27.9146	27.9917	27.7233	27.7222	0.175008	0.189904	0.308769
Q88JB3_PSEPK	conserved protein of unknown function (complement(3120684..3119437))	27.0797	27.66	26.202	27.1497	27.5327	27.1856	27.1349	0.522519	0.602123	0.308712
Q88L55_PSEPK	NAD-specific glutamate dehydrogenase 2367183..2372048	33.1823	33.2309	33.3326	33.6447	33.4234	33.603	33.4028	0.019013	0.029761	0.30845
Q88MS1_PSEPK	putative Lipoprotein 1704065..1704613	30.2818	30.2367	30.1952	30.4157	30.8474	30.3743	30.3919	0.115059	0.125377	0.30787
Q88CJ4_PSEPK	putative thiamine triphosphatase 5916943..5918310	30.2092	30.241	30.1672	30.5798	30.3699	30.5886	30.3593	0.0146732	0.0239908	0.306976
SYM_PSEPK	Methionine--tRNA ligase (complement(1255500..1253461))	29.3285	29.4839	29.6598	29.857	29.6279	29.905	29.6437	0.0757097	0.0904569	0.305868
Q88RE6_PSEPK	Positive alginate biosynthesis regulatory protein 237120..237863	32.6401	32.6852	32.4206	32.922	32.929	32.8102	32.7345	0.0278449	0.0393915	0.305083
Q88PL3_PSEPK	putative regulator of flagellation 974609..975151	29.7898	29.5916	29.5761	29.8928	30.1665	29.8127	29.8049	0.0747697	0.0900282	0.304842
Q88DI4_PSEPK	putative Urea ABC transporter, periplasmic protein 5508396..5509661	34.3422	34.0086	33.7643	34.5363	33.706	34.786	34.1906	0.453347	0.522765	0.304426
Q88D89_PSEPK	putative Glycosyl transferase (complement(5620500..5619361))	28.1587	28.3957	28.3818	28.6806	28.3569	28.8102	28.464	0.121764	0.132885	0.303853
Q88QY8_PSEPK	putative Heptose kinase WapQ 418949..419701	25.8408	25.7384	25.7809	26.1285	26.0249	26.1176	25.9385	0.00237208	0.00980892	0.303617
Q88FI1_PSEPK	conserved exported protein of unknown function 4652229..4653032	31.2554	31.3827	31.3449	31.6088	31.7785	31.5059	31.4794	0.0260971	0.0377474	0.303454
Q88F30_PSEPK	DNA polymerase III, gamma subunit (complement(4855100..4853025))	28.0562	28.2221	28.0753	28.5255	28.2055	28.5314	28.2693	0.0646592	0.0799263	0.302962
Q88FE7_PSEPK	microcin C transporter - ATP binding subunit 4689121..4690725	27.4297	27.6962	27.6937	27.9497	27.8608	27.9123	27.757	0.0308	0.0435505	0.301046
Q88FH3_PSEPK	NADH-quinone oxidoreductase subunit F 4659643..4661004	32.0257	31.9715	31.9776	32.304	32.2833	32.2852	32.1412	8.3296e-05	0.012	0.299216
Q88LD3_PSEPK	putative enzyme 2270406..2271179	28.577	28.958	28.1243	29.0011	28.4451	29.1094	28.7025	0.399095	0.457549	0.2988
TRMA_PSEPK	tRNA/tmRNA (uracil-C(5))-methyltransferase 5279782..5280867	29.0455	29.0186	28.9443	29.3032	29.3019	29.2973	29.1518	0.000601232	0.0101538	0.298014
Q88DH9_PSEPK	L-amino acid N-acyltransferase 5514106..5514621	26.8846	27.0453	26.8955	27.4235	27.0336	27.2571	27.0899	0.075689	0.0905624	0.29626
Q88DP4_PSEPK	putative Acyl-CoA dehydrogenase (complement(5442583..5440931))	30.0266	29.8849	30.0603	30.4396	30.2231	30.196	30.1384	0.0346398	0.0478385	0.29563
Q88EB2_PSEPK	conserved protein of unknown function (complement(5178487..5178002))	30.8888	30.9009	31.2244	31.2933	31.2839	31.323	31.1524	0.0556711	0.0718853	0.295387
Q88KN0_PSEPK	putative glycerol-phosphate ABC transporter, ATP-binding protein 2578591..2579685	28.9736	28.9956	28.8221	29.1	29.5115	29.0652	29.078	0.126599	0.138229	0.295148
Q88QS6_PSEPK	Polyamine ABC transporter, periplasmic polyamine-binding protein 500617..501651	33.3632	33.3242	33.4931	33.6009	33.8161	33.6442	33.5403	0.0242867	0.0358248	0.293591
Q88C46_PSEPK	LysR family transcriptional regulator (complement(6084720..6083803))	26.9235	26.9826	26.833	27.0964	26.9791	27.5441	27.0598	0.173698	0.18876	0.293458
Q88R35_PSEPK	conserved protein of unknown function (complement(360218..359760))	29.846	29.5209	29.9611	30.3696	29.9287	29.907	29.9222	0.217918	0.238816	0.292444
Q88EW1_PSEPK	RNA polymerase sigma 28 (sigma F) factor for class III flagellar operons (complement(4932217..4931477))	28.8782	28.8482	28.8758	29.1985	29.1966	29.0812	29.0131	0.00188005	0.0090963	0.291374
Q88NC2_PSEPK	polysaccharide deacetylase family protein 1475938..1477065	26.9808	26.91	27.2549	27.2203	27.4682	27.3306	27.1941	0.0841531	0.0993117	0.291112
Q88NX2_PSEPK	monothiol glutaredoxin 4 1241600..1241935	29.7422	29.7206	29.9414	30.1598	30.188	29.9239	29.946	0.0572388	0.0727329	0.289197
Q88QR0_PSEPK	aminoacyl-adenylate hydrolase/purine nucleoside phosphoramidase (complement(516145..515807))	31.019	31.0894	31.1634	31.422	31.4195	31.2975	31.2351	0.00782136	0.0156805	0.289049
Q88QB3_PSEPK	3-oxoacyl-(Acyl-carrier-protein) reductase (complement(679017..677644))	32.3355	32.2029	32.1192	32.3392	32.6875	32.4974	32.3636	0.0718324	0.0874083	0.28884
Q88I61_PSEPK	Glycosyl transferase, group 2 family protein 3555584..3556771	27.1109	27.2731	27.2372	27.6101	27.3834	27.4882	27.3505	0.0248421	0.0371706	0.286855
Q88RI8_PSEPK	putative ABC transporter, ATP-binding protein (complement(149819..149028))	28.3305	28.1387	28.0934	28.48	28.5666	28.3704	28.3299	0.0366404	0.0509483	0.284838
Q88KC6_PSEPK	conserved protein of unknown function (complement(2698296..2697148))	30.9044	30.954	30.8955	31.3218	31.1501	31.1341	31.06	0.0106202	0.018916	0.284008
TRMB_PSEPK	tRNA (guanine-N(7)-)-methyltransferase (complement(5825472..5824750))	28.5347	28.5444	28.417	28.7667	28.9201	28.6601	28.6405	0.0298391	0.0421614	0.283569
Q88JS9_PSEPK	Ring-cleaving dioxygenase 2935286..2935705	27.8075	27.7601	27.6456	28.1225	28.227	27.7142	27.8795	0.158283	0.174492	0.283482
NUOG_PSEPK	NADH-quinone oxidoreductase subunit G 4661137..4663851	33.2601	33.1749	33.2553	33.4992	33.4987	33.5429	33.3719	0.000821314	0.00921739	0.283474
Q88RE3_PSEPK	putative Uroporphyrin-III C-methyltransferase 239706..240833	32.3609	32.2411	32.2736	32.5	32.7578	32.4671	32.4334	0.0454515	0.0617207	0.28307
Q88RK3_PSEPK	Cytochrome c4 131809..132426	31.3839	31.6778	31.6813	31.9743	32.1291	31.4883	31.7225	0.261881	0.290073	0.282902
CBPM_PSEPK	chaperone modulatory of CbpA co-chaperone protein (complement(5515063..5514758))	31.1104	30.9163	31.2476	31.4504	31.4582	31.2139	31.2328	0.0867662	0.1011	0.282761
Q88KI4_PSEPK	conserved exported protein of unknown function 2636745..2637023	27.3908	27.3097	27.4496	27.543	28.1407	27.3135	27.5245	0.321594	0.357424	0.282378
A0A140FWL0_PSEPK	lysine decarboxylase (complement(4678573..4676324))	27.251	27.6179	27.4137	28.03	27.3302	27.7647	27.5679	0.28909	0.31658	0.28079
Q88M23_PSEPK	conserved protein of unknown function 1953677..1955170	31.3161	31.3648	31.4601	31.6787	31.6402	31.6635	31.5206	0.00303999	0.0084153	0.280457
A0A140FVZ0_PSEPK	LPS-assembly protein LptD (complement(492420..489598))	28.8383	28.156	28.3867	28.5331	29.1833	28.503	28.6001	0.402886	0.461778	0.279483
Q88QX7_PSEPK	ACT domain protein 435649..436167	30.7576	30.8725	30.863	31.0141	31.1874	31.1287	30.9705	0.0112974	0.0210394	0.279021
Q88FS2_PSEPK	isocitrate dehydrogenase, NADP(+)-specific (complement(4521737..4520481))	35.4875	35.4253	35.3644	35.693	35.7593	35.6599	35.5649	0.00376359	0.0108762	0.278309
Q88R98_PSEPK	Peroxidase 290082..290720	33.1818	32.8986	32.8263	32.9208	33.5565	33.2629	33.1078	0.262651	0.290196	0.27787
RL11_PSEPK	50S ribosomal protein L11 535135..535566	33.5804	33.9189	33.8121	34.0715	34.1868	33.8855	33.9092	0.105281	0.116433	0.277473
Q88N13_PSEPK	periplasmic beta-D-glucoside glucohydrolase (complement(1601183..1598892))	30.5286	30.5306	30.5123	30.7575	30.9422	30.6995	30.6618	0.0198022	0.0300589	0.275925
Q88R38_PSEPK	choline / betaine / carnitine ABC transporter - substrate binding protein (complement(356203..355256))	34.3233	34.2711	34.4229	34.5341	34.7171	34.591	34.4766	0.0171662	0.0267569	0.274981
Q88R47_PSEPK	conserved exported protein of unknown function (complement(347845..345599))	30.4005	30.2206	30.2534	30.5328	30.6284	30.5355	30.4285	0.0125731	0.0227264	0.274062
HPF_PSEPK	Ribosome hibernation promoting factor (complement(1094487..1094179))	32.9302	32.9777	33.1879	33.5317	33.3573	33.0284	33.1689	0.177362	0.191853	0.273846
Q88DT8_PSEPK	Outer membrane protein assembly factor BamE 5380699..5381235	27.6002	27.6526	27.8942	27.9434	28.192	27.8332	27.8526	0.121137	0.132338	0.273823
Q88JW1_PSEPK	Glutathione S-transferase family protein (complement(2882011..2881388))	28.7868	28.8536	28.6627	29.1285	29.0258	28.9649	28.9037	0.020867	0.0315806	0.27203
Q88QB4_PSEPK	MaoC domain protein (complement(677641..676790))	29.6895	29.4107	29.3573	29.5614	29.8613	29.8496	29.6216	0.128756	0.140722	0.271605
Q88KF1_PSEPK	bifunctional aconitate hydratase 2 and 2-methylisocitrate dehydratase (complement(2672317..2669708))	33.4651	33.4063	33.536	33.725	33.6879	33.8075	33.6046	0.00626088	0.0130845	0.270986
Q88K58_PSEPK	conserved protein of unknown function 2780227..2780706	26.5595	26.6209	26.5262	26.7483	26.7817	26.9886	26.7042	0.0278146	0.0394589	0.270643
Q88JS5_PSEPK	conserved protein of unknown function (complement(2940491..2940105))	29.0307	29.0435	29.1451	29.4491	29.3828	29.1981	29.2082	0.0316157	0.0446258	0.270249
Q88QI7_PSEPK	conserved protein of unknown function (complement(594761..594249))	30.1598	29.5772	30.098	29.5554	30.8409	30.2467	30.0797	0.551558	0.636948	0.269351
Q88P92_PSEPK	phospholipid ABC transporter binding protein 1101420..1101905	27.3893	27.306	27.3473	27.382	27.7034	27.7647	27.4821	0.0903578	0.103635	0.269155
Q88R66_PSEPK	outer-membrane porin D 324715..326034	30.0844	29.8238	29.8647	29.9665	30.6141	29.9969	30.0584	0.300938	0.332722	0.268215
Q88PV5_PSEPK	conserved protein with NAD(P)-binding Rossmann-fold domain 861948..862853	28.6033	28.9023	28.7961	29.067	28.8763	29.1629	28.9013	0.0918592	0.105556	0.268129
Q88FN5_PSEPK	conserved protein of unknown function 4572908..4573192	34.6522	34.6268	34.6094	34.7524	35.1273	34.8119	34.7634	0.083973	0.0991365	0.267751
Q88RD0_PSEPK	CBS domain-containing protein (complement(253215..252778))	31.9699	31.8482	31.9562	32.2573	32.2343	32.0837	32.0583	0.0160782	0.0257391	0.266968
Q88C81_PSEPK	bifunctional (p)ppGpp synthase/hydrolase 6049139..6051247	28.8731	29.1162	29.0807	29.3129	29.1524	29.4041	29.1566	0.0652689	0.0805477	0.266438
Q88RH1_PSEPK	putative CoA-transferase family III 169599..170819	29.1029	28.6676	28.4988	29.1955	29.009	28.8628	28.8894	0.262482	0.290323	0.265973
Q88ME9_PSEPK	metallopeptidase, M23B subfamily 1817859..1818647	26.7594	26.7858	26.9835	26.967	27.4051	26.9544	26.9759	0.180636	0.194246	0.265926
Q88MY9_PSEPK	Sigma factor AlgU regulatory protein MucB 1628491..1629456	31.6609	31.7101	31.6563	31.9062	32.1791	31.7367	31.8082	0.111179	0.1219	0.26494
A0A140FW72_PSEPK	conserved exported protein of unknown function 2622832..2623164	28.2895	28.8202	28.3617	28.6871	28.855	28.7234	28.6228	0.202514	0.220322	0.264689
Q88PQ9_PSEPK	N-acetyl-anhydromuramyl-L-alanine-amidase 905990..906562	27.516	27.7816	27.5574	28.078	27.8019	27.7681	27.7505	0.108309	0.11917	0.264303
Q88GA7_PSEPK	Polyamine ABC transporter, ATP-binding protein 4343121..4344269	26.8924	26.7379	27.095	27.4585	26.8731	27.1823	27.0399	0.255286	0.281837	0.262914
Q88E39_PSEPK	Sensory box protein 5252632..5253060	28.5374	28.8075	28.7373	29.1558	28.8469	28.8676	28.8254	0.110144	0.121035	0.262714
CHEZ_PSEPK	Protein phosphatase CheZ (complement(4930972..4930184))	32.2781	32.2278	32.2154	32.4144	32.5572	32.5375	32.3717	0.00569323	0.0114586	0.262583
RS8_PSEPK	30S ribosomal protein S8 557466..557858	33.9819	34.3077	34.1964	34.4665	34.451	34.3508	34.2924	0.0632745	0.077603	0.260769
Q88MX5_PSEPK	DNA-binding, ATP-dependent protease (complement(1644741..1642324))	30.3847	30.4181	30.6212	30.8773	30.6135	30.7144	30.6049	0.0710286	0.0873492	0.260387
Q88KD6_PSEPK	Sensory box histidine kinase/response regulator (complement(2687721..2685334))	26.8485	27.0034	26.5988	27.3674	26.9231	26.94	26.9469	0.237157	0.258287	0.259969
Q88NX9_PSEPK	DNA-binding transcriptional repressor - GlpR-glycerol-3-phosphate (complement(1233684..1232929))	28.6881	28.5215	28.6413	28.5534	28.8446	29.23	28.7465	0.269272	0.298669	0.259012
Q88CW1_PSEPK	Thioredoxin 2 5786588..5787022	27.195	27.6535	27.2766	28.0953	27.4832	27.3231	27.5045	0.398917	0.458094	0.258876
Q88RV0_PSEPK	two component heavy metal response regulator 32893..33567	28.5804	28.7237	28.3679	28.8995	28.6461	28.9011	28.6864	0.125521	0.136798	0.258244
GLGB_PSEPK	1,4-alpha-glucan branching enzyme (complement(4580110..4577900))	31.6186	31.6044	31.7936	31.8812	31.9048	32.0046	31.8012	0.0227177	0.0351255	0.257998
Q88H30_PSEPK	putative gamma-glutamyltransferase (complement(4007875..4006085))	28.9117	28.8018	28.8622	28.9701	29.2728	29.1019	28.9868	0.0513194	0.0673574	0.256364
Q88CU6_PSEPK	penicillin-insensitive transglycosylase/penicillin-sensitive transpeptidase 5805412..5807865	27.8964	28.0234	28.069	28.1928	28.287	28.2724	28.1235	0.0127701	0.022558	0.254466
Q88CH5_PSEPK	putative translation-related protein 5936484..5937443	31.6028	31.5702	31.2891	31.6215	31.8474	31.754	31.6142	0.100499	0.111967	0.253621
Q88PG2_PSEPK	Photosynthetic apparatus regulatory protein RegA 1031295..1031855	31.0127	31.0996	30.9302	31.1609	31.3691	31.2723	31.1408	0.030863	0.0436878	0.253249
Q88GW4_PSEPK	Transcriptional regulator, GntR family (complement(4095483..4094719))	29.014	29.2964	29.0197	29.3637	29.3683	29.3534	29.2359	0.0542072	0.0697982	0.251794
Q88GF9_PSEPK	H-NS family protein MvaT 4295722..4296081	34.5602	34.6979	34.6437	34.764	34.9529	34.9394	34.7597	0.0259885	0.0379471	0.251511
Q88DM2_PSEPK	D-alanyl-D-alanine carboxypeptidase (complement(5466623..5465463))	32.0936	32.013	31.9855	32.2998	32.3526	32.1929	32.1562	0.0117082	0.021866	0.251106
Q88GU3_PSEPK	conserved exported protein of unknown function (complement(4121786..4120998))	25.8897	26.2037	26.0435	26.6232	26.1958	26.0712	26.1712	0.257181	0.284276	0.251083
Q88NA0_PSEPK	putative enzyme with nucleoside triphosphate hydrolase domain 1499587..1500681	28.6308	28.4855	28.464	28.7305	28.7394	28.86	28.6517	0.0203111	0.0307734	0.249877
Q88LZ2_PSEPK	dTDP-4-dehydrorhamnose reductase (complement(1998382..1997480))	27.6602	27.883	27.8429	27.9933	27.8865	28.2503	27.9194	0.124524	0.135157	0.247993
Q88NE4_PSEPK	putative HtrA suppressor protein sohA (complement(1450067..1449678))	28.2676	28.2003	28.513	28.5618	28.8764	28.2829	28.4503	0.276629	0.304718	0.246694
Q88C50_PSEPK	conserved exported protein of unknown function (complement(6081584..6081015))	27.1918	27.2053	27.3897	27.3719	27.6847	27.4686	27.3853	0.0936388	0.106764	0.246155
Q88GA4_PSEPK	UTP-glucose-1-phosphate uridylyltransferase (complement(4349948..4349109))	31.7172	31.5819	31.6967	31.9458	31.8942	31.8909	31.7878	0.00582986	0.0115165	0.245036
Q88RE2_PSEPK	putative heme biosynthesis protein 240830..242068	29.6367	29.4994	29.5711	29.8474	29.7308	29.8611	29.6911	0.0130385	0.0226764	0.244013
A0A140FWU0_PSEPK	conserved protein of unknown function 6151828..6152403	32.5197	32.6266	32.5909	32.886	32.8439	32.7371	32.7007	0.0110113	0.020117	0.243305
Q88JG2_PSEPK	conserved protein of unknown function (complement(3077852..3076902))	30.6119	30.6382	30.8649	30.9058	30.6925	31.2434	30.8261	0.24819	0.272407	0.242226
RL23_PSEPK	50S ribosomal protein L23 552300..552599	33.6883	34.0008	33.8542	34.0769	34.2283	33.96	33.9681	0.113377	0.123204	0.240644
Q88EU6_PSEPK	C-ring protein of the flagellar basal body (complement(4949345..4948860))	28.8278	28.9222	28.8876	29.0445	29.2443	29.0686	28.9992	0.0251223	0.0376357	0.239915
SELA_PSEPK	selenocysteine synthase 580711..582138	30.0855	30.0583	30.0154	30.2172	30.3304	30.3306	30.1729	0.00504588	0.0123902	0.239677
Q88LR9_PSEPK	Organic hydroperoxide resistance protein (complement(2081625..2081197))	34.0152	33.8551	34.1637	34.3132	34.3304	34.1078	34.1309	0.104455	0.115371	0.239131
Q88QV1_PSEPK	Lysine 2-monooxygenase (complement(465096..463414))	28.3268	28.6073	28.5421	28.7524	28.5158	28.9214	28.611	0.17635	0.19138	0.237785
Q88P96_PSEPK	3-deoxy-D-manno-octulosonate 8-phosphate phosphatase (complement(1098578..1098054))	30.9009	30.6159	30.7026	30.8725	31.0642	30.9933	30.8582	0.079397	0.0947886	0.236845
Q88KY7_PSEPK	glycerophosphoryl diester phosphodiesterase (complement(2460292..2459576))	31.1802	31.1764	31.132	31.4149	31.4087	31.3753	31.2812	0.000278929	0.00582857	0.236765
PARB_PSEPK	probable chromosome-partitioning protein (complement(1019..147))	31.9701	31.934	31.8964	31.9681	32.3201	32.22	32.0514	0.0918837	0.105675	0.2359
Q88DG5_PSEPK	putative Mannose-6-phosphate isomerase 5526488..5527621	27.1568	27.2501	26.9466	27.1743	27.5579	27.3286	27.2357	0.17478	0.189761	0.235773
Q88NS8_PSEPK	putative Hydrolase 1288728..1291076	30.6453	30.4427	30.5237	30.6772	30.9334	30.7072	30.6549	0.0782507	0.0943529	0.23535
RSMG_PSEPK	16S RNA methyltransferase (complement(2489..1839))	28.7782	28.4628	28.6359	28.6782	28.9714	28.9328	28.7432	0.143654	0.155151	0.235143
ACCA_PSEPK	acetyl-coenzyme A carboxylase carboxyl transferase subunit alpha 1803648..1804595	32.7441	32.7104	32.7169	33.0171	32.9828	32.8768	32.8413	0.00565956	0.0115455	0.235114
Q88E27_PSEPK	putative transporter (complement(5266611..5264545))	29.2948	29.2623	29.2525	29.5713	29.5231	29.419	29.3872	0.00737777	0.0152776	0.234564
RSMB_PSEPK	Ribosomal RNA small subunit methyltransferase B (complement(77543..76233))	25.5279	25.5703	25.2789	25.7384	25.4978	25.8444	25.5763	0.16219	0.179211	0.234526
Q88KG4_PSEPK	Universal stress protein 2653686..2654183	26.536	26.5658	26.1975	27.0851	26.7381	26.1796	26.5504	0.462695	0.533464	0.234474
Q88DX5_PSEPK	RNA polymerase-binding transcription factor DksA 5331771..5332217	31.1404	31.6732	31.5698	31.7861	31.7799	31.5173	31.5778	0.277257	0.304876	0.23329
Y002_PSEPK	probable chromosome partition protein (complement(1820..1029))	28.5709	28.3449	28.349	28.5435	28.7616	28.658	28.538	0.0757496	0.0903516	0.232752
CHEB1_PSEPK	chemotaxis response regulator protein-glutamate methylesterase of group 1 operon (complement(4927881..4926769))	30.3541	30.4529	30.3838	30.5629	30.719	30.6038	30.5127	0.013673	0.0230167	0.231662
Q88K95_PSEPK	conserved exported protein of unknown function 2742314..2742895	32.9908	33.251	33.2442	33.2995	33.5541	33.3254	33.2775	0.121365	0.132524	0.231027
A0A140FVX8_PSEPK	conserved protein of unknown function 251821..252063	31.3963	31.0276	31.7552	31.7923	31.7596	31.3179	31.5082	0.425626	0.491511	0.230247
Q88EZ2_PSEPK	Transcriptional regulator, AsnC family 4899602..4900039	27.7991	27.5838	27.7996	27.9887	27.9584	27.9261	27.8426	0.0359345	0.0502796	0.230247
Q88I63_PSEPK	VirK domain protein 3553334..3554335	26.7023	26.8311	26.9707	27.0152	27.0988	27.0807	26.9498	0.0477133	0.0645502	0.230207
Q88R13_PSEPK	low specificity L-threonine aldolase (complement(386535..385495))	30.36	30.4775	30.565	30.8158	30.5957	30.6809	30.5825	0.0580957	0.0733248	0.229925
Q88QE4_PSEPK	conserved protein of unknown function (complement(638788..638144))	30.2498	30.3523	30.1515	30.4712	30.5336	30.4322	30.3651	0.0248491	0.0371039	0.227846
Q88DH4_PSEPK	Phosphate starvation-inducible protein, PSIF (complement(5518910..5518590))	31.138	31.1621	30.6287	31.2628	31.4492	30.9002	31.0901	0.391129	0.448294	0.227789
Q88ME2_PSEPK	conserved protein of unknown function (complement(1830101..1828983))	26.8477	26.7612	27.1534	27.0202	27.3583	27.0659	27.0345	0.226668	0.247336	0.227376
ZIPA_PSEPK	putative cell division protein ZipA (complement(4862239..4861286))	30.5716	30.3332	30.5451	30.6944	30.6735	30.7632	30.5968	0.0472189	0.0640055	0.227064
Q88MI6_PSEPK	putative Antidote protein (complement(1777857..1777558))	27.4336	27.1932	27.4097	27.4751	27.5345	27.7061	27.4587	0.0932125	0.106662	0.2264
Q88IV6_PSEPK	conserved exported protein of unknown function 3290717..3294391	27.1467	27.4584	27.1392	27.4771	27.3636	27.5823	27.3612	0.13894	0.151511	0.226254
Q88MA8_PSEPK	conserved exported protein of unknown function 1862315..1863382	31.1744	31.278	31.2299	31.3653	31.7141	31.2809	31.3404	0.17174	0.18679	0.226003
Q88KF2_PSEPK	2-methylcitrate dehydratase 2668149..2669633	31.2104	31.2362	31.3511	31.5436	31.3973	31.5346	31.3789	0.0243549	0.0359927	0.225938
Q88KA9_PSEPK	conserved protein of unknown function (complement(2721038..2720796))	27.4614	27.9087	28.2513	29.4347	27.2958	27.5622	27.9857	0.768635	0.845565	0.223763
A0A140FW22_PSEPK	peptide chain release factor 2 join(1700460..1700531,1700533..1701555)	30.4765	30.2652	30.3176	30.4316	30.6324	30.6653	30.4648	0.0823136	0.0974192	0.223293
F16PA_PSEPK	fructose-1,6-bisphosphatase, class 1 (complement(5743167..5742157))	31.3611	31.3482	31.4264	31.6769	31.5284	31.5965	31.4896	0.0107776	0.0196257	0.222066
Q88LX6_PSEPK	Glycosyl transferase WbpY 2023862..2025004	27.7221	27.9418	27.9283	27.932	28.0436	28.2826	27.9751	0.151543	0.165993	0.221995
Q88E96_PSEPK	conserved protein of unknown function (complement(5190265..5189330))	28.594	28.7305	28.8571	28.8889	29.0816	28.8768	28.8382	0.0925845	0.106465	0.221927
Q88IP0_PSEPK	Alkylhydroperoxidase AhpD domain protein (complement(3363333..3362815))	27.3276	27.3576	27.0722	27.3044	27.6736	27.4433	27.3631	0.190718	0.206485	0.22131
Q88L30_PSEPK	conserved protein of unknown function (complement(2403061..2402747))	32.4404	32.3084	32.4389	32.4909	32.7056	32.6515	32.506	0.0475984	0.0644683	0.220071
RIMM_PSEPK	Ribosome maturation factor RimM 1668892..1669428	27.9838	27.6353	27.5973	27.8063	28.1335	27.9349	27.8485	0.231014	0.250422	0.219446
Q88EA3_PSEPK	conserved protein of unknown function (complement(5183733..5182897))	27.6092	27.9806	27.6613	28.2566	27.9183	27.7325	27.8597	0.319078	0.355384	0.218716
RL13_PSEPK	50S ribosomal protein L13 1503198..1503626	34.2978	34.5514	34.5651	34.7461	34.792	34.5305	34.5805	0.13961	0.151937	0.218103
LEPA_PSEPK	Elongation factor 4 1631247..1633046	29.5804	29.5661	29.5972	29.7232	29.7499	29.9222	29.6898	0.0261088	0.0376813	0.217252
Q88P82_PSEPK	conserved protein of unknown function 1111389..1111865	29.4299	29.3617	29.2335	29.5375	29.582	29.5557	29.4501	0.0213652	0.0322073	0.216696
Q88EQ4_PSEPK	putative Glutamine synthetase (complement(4991131..4989890))	27.6734	27.718	27.8634	27.9193	27.7083	28.2696	27.8587	0.284639	0.311272	0.214102
Q88DC1_PSEPK	conserved protein of unknown function 5576279..5577814	28.4069	28.4172	28.506	28.7885	28.4789	28.704	28.5502	0.0936615	0.10665	0.213787
Q88KW4_PSEPK	putative 3-oxoacyl-(Acyl-carrier-protein) reductase (complement(2481346..2480642))	27.3678	27.1375	27.5464	27.6676	27.6456	27.3793	27.4574	0.228341	0.248245	0.213591
Q88GB2_PSEPK	putative Lipase 4337361..4338380	29.0988	28.9211	28.8178	29.1785	29.2489	29.0494	29.0524	0.10186	0.112668	0.213074
RUVA_PSEPK	Holliday junction ATP-dependent DNA helicase RuvA 1393650..1394267	28.0642	27.7171	27.7422	27.9305	28.0478	28.1779	27.9466	0.187135	0.203007	0.210854
EX7S_PSEPK	Exodeoxyribonuclease 7 small subunit (complement(615485..615243))	27.1437	26.9374	27.6321	27.5223	27.6287	27.1938	27.343	0.436943	0.505168	0.210553
Q88MC4_PSEPK	D-lactate dehydrogenase (complement(1842002..1840974))	31.7305	32.0518	31.9764	31.9873	32.2363	32.1601	32.0237	0.162431	0.179315	0.208321
Q88KG3_PSEPK	transcriptional dual regulator / CysB-O-acetyl-L-serine 2654312..2655286	31.7883	31.7604	31.7841	32.0239	31.9335	32.0001	31.8817	0.00184546	0.00923308	0.208229
Q88IV8_PSEPK	Acetyltransferase, GNAT family 3288248..3288925	27.597	27.7362	27.7754	28.0568	27.8043	27.871	27.8068	0.0889192	0.103108	0.207863
Q88ET0_PSEPK	Transcriptional regulator FleQ (complement(4965357..4963882))	31.52	31.5329	31.5394	31.7276	31.7502	31.7379	31.6347	1.78213e-05	0.036	0.207827
Q88R86_PSEPK	Osmolarity sensor protein EnvZ 301836..303149	27.5164	27.1101	26.9675	27.5122	27.163	27.5402	27.3016	0.368101	0.418067	0.20713
Q88N44_PSEPK	conserved protein of unknown function 1562259..1563734	31.7585	31.7133	31.7524	31.9949	31.9104	31.9338	31.8439	0.00208626	0.00891892	0.204955
RL19_PSEPK	50S ribosomal protein L19 1670227..1670577	34.1067	34.469	34.2502	34.5709	34.5016	34.3673	34.3776	0.16638	0.181921	0.204625
Q88EW0_PSEPK	flagellar synthesis regulator, putative ATPase (complement(4933047..4932214))	30.5961	30.6335	30.5195	30.7675	30.7541	30.8415	30.6854	0.00903508	0.0171395	0.20462
PYRH_PSEPK	Uridylate kinase 1787215..1787958	29.8655	30.0402	29.8524	30.0297	30.1834	30.1582	30.0216	0.0567122	0.0723571	0.20441
Q88CH9_PSEPK	putative cell division protein 5934337..5934657	31.1995	31.1878	31.3614	31.3369	31.5229	31.5012	31.3516	0.0656852	0.0809549	0.204071
Q88DW1_PSEPK	OsmY-related protein (complement(5351747..5351397))	30.7243	30.7017	31.1231	30.9798	31.2196	30.9598	30.9513	0.273358	0.301696	0.20337
Q88IA7_PSEPK	conserved protein of unknown function (complement(3486670..3485954))	26.3281	26.5228	26.2039	26.427	26.7403	26.4971	26.4532	0.200688	0.21855	0.203174
Q88HB9_PSEPK	conserved protein of unknown function (complement(3899138..3897984))	27.5985	27.9385	27.8997	28.0369	27.7662	28.2422	27.9137	0.310209	0.343897	0.202901
Q88DN5_PSEPK	heat shock protein, Co2+ and Mg2+ efflux protein 5450622..5451461	30.242	30.2021	30.1269	30.5078	30.5178	30.1505	30.2912	0.183072	0.195906	0.201705
HFLD_PSEPK	HflD-like high frequency lysogenization protein 4526191..4526817	27.1525	26.8216	27.0885	26.949	27.1354	27.5817	27.1215	0.39905	0.457864	0.20115
Q88QU4_PSEPK	dihydroneopterin aldolase 477396..477752	27.1155	27.0664	26.7722	27.0583	26.946	27.5529	27.0852	0.402723	0.461807	0.20106
A0A140FWT6_PSEPK	putative metal-binding protein (complement(6131828..6131511))	30.6746	30.6329	30.8624	31.2868	30.7036	30.7813	30.8236	0.363866	0.412031	0.200614
Q88MD1_PSEPK	conserved protein of unknown function 1837382..1838053	27.0742	26.3364	26.4763	26.8013	26.8653	26.8219	26.7292	0.42696	0.49289	0.200542
Q88QI6_PSEPK	putative ABC efflux transporter, permease protein (complement(596153..594888))	29.5519	29.0791	29.3886	29.0746	29.7802	29.7661	29.4401	0.50068	0.579437	0.200419
CCA_PSEPK	tRNA nucleotidyltransferase - 2',3'-cyclic phosphodiesterase - 2' nucleotidase and phosphatase (complement(479468..478362))	27.4356	27.3839	27.4093	27.5177	27.6269	27.6853	27.5098	0.0174942	0.0270647	0.20037
Q88NH9_PSEPK	conserved exported protein of unknown function 1407548..1409056	31.5669	31.7803	31.5282	31.7968	31.8421	31.8339	31.7247	0.0667352	0.0822303	0.199133
Q88P66_PSEPK	L-serine dehydratase (complement(1126546..1125170))	29.341	29.3317	29.6094	29.5838	29.6005	29.693	29.5266	0.110699	0.121709	0.198413
Q88RG6_PSEPK	conserved protein of unknown function 187189..187881	25.8989	26.2634	26.3068	26.1711	26.6147	26.2784	26.2555	0.346188	0.387216	0.198384
Q88D80_PSEPK	proline dehydrogenase/1-pyrroline-5-carboxylate dehydrogenase 5630471..5634424	31.5342	32.0978	31.7536	31.9643	31.817	32.1978	31.8941	0.37415	0.42546	0.197845
YCGR_PSEPK	Flagellar brake protein YcgR 4987587..4988330	30.7482	30.9016	30.7769	31.1349	30.9403	30.9443	30.9077	0.0680458	0.0843466	0.197647
Q88E65_PSEPK	Transcriptional regulator, AraC family (complement(5222589..5221750))	30.2059	30.2484	30.3398	30.4579	30.4503	30.4728	30.3625	0.00812713	0.016164	0.1956
Q88PZ1_PSEPK	putative membrane protein 820630..823041	27.213	27.0703	27.1246	27.4293	27.2637	27.2954	27.2327	0.0419939	0.0567399	0.19353
A0A140FW85_PSEPK	conserved protein of unknown function 2851571..2852089	29.3416	29.7332	29.4374	29.8169	29.7118	29.5639	29.6008	0.235866	0.257818	0.193479
RS4_PSEPK	30S ribosomal protein S4 562275..562895	33.8536	34.4032	34.2338	34.5019	34.2134	34.3554	34.2602	0.349387	0.389251	0.193345
RL4_PSEPK	50S ribosomal protein L4 551701..552303	33.8365	34.0469	33.7835	34.2271	34.0606	33.9575	33.9854	0.161603	0.178333	0.192762
Q88F12_PSEPK	2-oxo-4-hydroxy-4-carboxy-5-ureidoimidazoline decarboxylase 4878278..4878793	28.2896	27.981	28.4936	28.2038	28.5496	28.5889	28.3511	0.374147	0.425757	0.192685
DNAA_PSEPK	chromosomal replication initiator protein 9542..11062	28.6551	28.692	28.8658	28.8015	28.8721	29.117	28.8339	0.17092	0.186601	0.192599
Q88MZ5_PSEPK	conserved protein of unknown function (complement(1624347..1623406))	27.2374	27.3451	27.1956	27.4958	27.4647	27.3944	27.3555	0.0231308	0.0349023	0.192261
Q88DA8_PSEPK	ADP-ribose/sugar pyrophosphatase (complement(5591881..5591252))	29.3318	29.3613	29.4429	29.6672	29.5574	29.4876	29.4747	0.0361586	0.0505443	0.192111
RL6_PSEPK	50S ribosomal protein L6 557871..558404	34.1853	34.422	34.3904	34.4909	34.6566	34.4246	34.4283	0.131737	0.143818	0.191458
Q88FM9_PSEPK	Alpha-1,4-glucan:maltose-1-phosphate maltosyltransferase (complement(4585583..4583598))	32.2277	32.0319	32.0322	32.1094	32.345	32.4105	32.1928	0.164081	0.180237	0.191046
Q88QI5_PSEPK	putative ABC efflux transporter, ATP-binding protein (complement(596863..596153))	31.8468	31.3889	31.4444	31.2452	32.0978	31.9073	31.6551	0.555597	0.640501	0.19009
Q88EP8_PSEPK	Sensory box protein (complement(4998100..4997102))	26.4229	26.6611	26.5227	26.5946	26.7287	26.8529	26.6305	0.135198	0.145559	0.189866
Q88R88_PSEPK	putative transcriptional accessory protein (complement(301125..298540))	27.6412	27.3438	27.3872	27.5555	27.6907	27.6874	27.551	0.143117	0.154999	0.187127
RL25_PSEPK	50S ribosomal protein L25 (complement(838697..838044))	34.6444	34.6864	34.6022	34.8578	34.9126	34.7208	34.7374	0.0398593	0.0556622	0.186077
Q88P91_PSEPK	toluene tolerance protein 1101915..1102562	32.8788	32.579	32.5362	32.5772	33.3784	32.5956	32.7575	0.550441	0.636025	0.185725
RL15_PSEPK	50S ribosomal protein L15 559452..559886	34.6764	34.9491	34.8359	34.9122	35.1312	34.9748	34.9133	0.144403	0.155633	0.185561
METX_PSEPK	homoserine O-acetyltransferase 5820251..5821390	27.2232	27.2772	27.2687	27.4129	27.2822	27.627	27.3485	0.144601	0.155923	0.184376
Q88KH2_PSEPK	acyl-CoA thioesterase I/protease I/lysophospholipase L1 2648016..2648621	29.044	29.1575	29.1162	29.2439	29.4149	29.211	29.1979	0.0614325	0.0749363	0.184034
Q88LX7_PSEPK	Oxidoreductase Rmd 2022969..2023865	29.0248	29.0111	28.8948	29.2997	28.9567	29.2239	29.0685	0.176882	0.191692	0.183243
Q88LA3_PSEPK	putative ATPase (complement(2310021..2309062))	28.3034	28.1952	28.1256	28.3517	28.3583	28.4561	28.2984	0.0430679	0.0587332	0.180595
Q88KF4_PSEPK	aconitate hydratase 1 2664138..2666726	30.2398	30.4067	30.3485	30.6304	30.344	30.562	30.4219	0.143066	0.155042	0.180512
NADD_PSEPK	Probable nicotinate-nucleotide adenylyltransferase (complement(5473554..5472862))	28.1166	27.9466	28.1436	28.0585	28.3933	28.2948	28.1589	0.198693	0.216106	0.179918
Q88C58_PSEPK	phosphate transport-associated protein (complement(6071577..6070807))	28.5354	28.8297	28.6092	28.8245	28.7822	28.9066	28.7479	0.133605	0.144932	0.179637
SYH_PSEPK	Histidine--tRNA ligase 988149..989438	29.7857	29.8912	29.9254	29.9668	29.9704	30.1982	29.9563	0.111622	0.122026	0.177699
Q88Q06_PSEPK	conserved protein of unknown function 803943..804404	29.6443	29.6439	29.7509	29.7421	30.1166	29.7118	29.7683	0.259669	0.287321	0.177099
Q88CI1_PSEPK	proline aminopeptidase P II (complement(5933400..5932066))	29.7831	29.8192	29.6826	29.7977	29.8719	30.1426	29.8495	0.193253	0.209119	0.175765
RHLB_PSEPK	ATP-dependent RNA helicase RhlB (complement(1481737..1480295))	27.8792	28.1841	28.1557	28.4208	28.182	28.1407	28.1604	0.251854	0.277102	0.174873
RL33_PSEPK	50S ribosomal protein L33 (complement(6030537..6030382))	32.6923	32.8861	33.0684	32.9386	33.2941	32.9357	32.9692	0.3412	0.380767	0.173856
Q88CT1_PSEPK	conserved protein of unknown function 5822041..5822475	31.8003	31.7341	31.8298	31.8515	32.0919	31.942	31.8749	0.0831111	0.0982043	0.173697
Q88CY1_PSEPK	two-component system DNA-binding transcriptional dual regulator GlnL/GlnG 5754887..5756323	32.5092	32.2938	32.4392	32.6252	32.4931	32.644	32.5008	0.0938766	0.10648	0.173384
Q88F95_PSEPK	Electron transfer flavoprotein-ubiquinone oxidoreductase 4748297..4749979	30.9	30.8533	30.9772	30.9109	31.1092	31.2275	30.9963	0.157136	0.173291	0.172381
QUEC_PSEPK	pre-queuosine 0 synthase 1401671..1402345	30.1383	30.0402	30.0559	30.3361	30.2246	30.1875	30.1638	0.0338649	0.0472288	0.171228
Q88CN5_PSEPK	phosphoenolpyruvate-dependent regulator (with NPR and NTR proteins) (complement(5872652..5870373))	30.6145	30.9053	30.7866	31.0392	30.7919	30.9867	30.854	0.206099	0.225972	0.170502
Q88RG3_PSEPK	Toxin secretion ATP-binding protein (complement(193517..191361))	28.9274	29.02	29.0207	29.2847	29.0297	29.1637	29.0744	0.100457	0.111954	0.170008
PIMT_PSEPK	Protein-L-isoaspartate O-methyltransferase 1816857..1817552	27.7873	27.7892	27.761	27.8908	28.0985	27.8577	27.8641	0.0889492	0.103271	0.169781
Q88PF3_PSEPK	Fumarate hydratase, class I (complement(1039394..1037871))	29.3914	28.8385	28.9711	28.9339	29.3807	29.395	29.1518	0.493336	0.571922	0.169537
Q88P78_PSEPK	putative DNA-binding protein HU, form N 1113524..1113805	33.9795	33.906	33.7781	33.9564	34.1091	34.1062	33.9725	0.094126	0.106526	0.16937
Q88LD7_PSEPK	putative cell division protein 2266235..2266879	28.2896	28.3973	28.5673	28.6298	28.5592	28.5726	28.5026	0.113246	0.122998	0.169151
Q88QU8_PSEPK	Sensory box protein (complement(470956..467213))	28.2103	28.8167	28.6095	28.8952	28.5163	28.7311	28.6299	0.464929	0.536279	0.168706
ISCS_PSEPK	cysteine desulfurase 978551..979765	31.9305	31.9464	32.0952	32.4325	32.0039	32.041	32.0749	0.315237	0.349471	0.168399
Q88RK0_PSEPK	GGDEF domain protein 134105..136042	28.6197	28.4379	28.3567	28.694	28.6651	28.56	28.5556	0.127684	0.139578	0.168247
Q88D00_PSEPK	N-formylglutamate deformylase (complement(5731339..5730536))	26.5969	26.9074	26.5212	27.1087	26.657	26.7619	26.7588	0.406212	0.466891	0.167401
HEMH_PSEPK	Ferrochelatase 862867..863883	27.1605	27.2386	27.012	27.3962	27.4049	27.1118	27.2207	0.226106	0.247201	0.167224
Q88MB0_PSEPK	phosphoribosylglycinamide formyltransferase 1 (complement(1860936..1860283))	26.8035	26.5064	26.4431	26.7132	26.729	26.8096	26.6674	0.221978	0.24181	0.16626
EFP_PSEPK	elongation factor P 2080513..2081082	34.1544	34.2361	34.2242	34.3101	34.4803	34.3226	34.2879	0.0513696	0.0674332	0.166115
Q88D37_PSEPK	Protein PilH (complement(5689893..5689528))	30.4487	30.1475	30.7006	30.7782	30.6037	30.4129	30.5153	0.435072	0.502681	0.165986
Q88H40_PSEPK	conserved exported protein of unknown function (complement(3997162..3996683))	29.3749	29.3651	29.4939	29.5802	29.719	29.4295	29.4938	0.151766	0.166217	0.164916
Q88ND8_PSEPK	Oxidoreductase, short-chain dehydrogenase/reductase family (complement(1456982..1456170))	28.5127	28.5769	28.7371	28.7692	28.6769	28.874	28.6911	0.133986	0.144613	0.164482
Q88FA9_PSEPK	2-oxoglutarate decarboxylase, thiamine-requiring E1 subunit (complement(4735634..4732803))	34.2392	34.1584	34.3327	34.375	34.3356	34.5101	34.3252	0.0886522	0.102957	0.163443
Q88F43_PSEPK	cytochrome c oxidase subunit, cbb3-type 4841077..4841685	31.2715	31.0359	30.9171	31.1534	31.4122	31.1467	31.1562	0.297783	0.328644	0.162593
Q88PV0_PSEPK	conserved protein of unknown function 866548..867021	27.7907	27.3823	27.3173	27.6941	27.6618	27.6209	27.5779	0.339533	0.377849	0.162165
Q88CC9_PSEPK	conserved exported protein of unknown function (complement(5997031..5995049))	29.1487	30.7839	29.8831	31.6451	29.2793	29.3695	30.0183	0.869009	0.912504	0.159431
Q88PD7_PSEPK	conserved exported protein of unknown function (complement(1055831..1054500))	34.4699	34.2763	34.489	34.5107	34.5835	34.6157	34.4908	0.101669	0.112534	0.158151
Q88QU0_PSEPK	protein kinase (complement(484438..482516))	33.5683	33.7668	33.694	33.9246	33.6916	33.885	33.755	0.163893	0.179876	0.157369
TGT_PSEPK	queuine tRNA-ribosyltransferase 970152..971267	28.576	28.5852	28.6513	28.9496	28.5572	28.7771	28.6827	0.247021	0.270867	0.157132
Q88L42_PSEPK	NasT (complement(2385877..2385302))	29.2966	29.2611	29.2039	29.438	29.5128	29.2794	29.332	0.102234	0.112515	0.156183
Q88CK0_PSEPK	spermidine/putrescine ABC transporter - periplasmic subunit (complement(5907966..5906872))	32.2175	32.2014	32.2039	32.267	32.5454	32.2786	32.2856	0.161776	0.178386	0.156066
Q88KZ9_PSEPK	DNA topoisomerase I 2440863..2443472	31.0295	31.5921	31.5238	31.9343	31.3285	31.3486	31.4595	0.590811	0.680091	0.155387
Q88CN6_PSEPK	conserved protein of unknown function 5869493..5870239	27.6022	27.7392	28.0973	28.1844	27.9023	27.8156	27.8901	0.450305	0.519394	0.154522
Q88P75_PSEPK	conserved protein of unknown function (complement(1118280..1117915))	28.6533	28.4504	28.8201	28.7987	28.8974	28.6879	28.718	0.279757	0.306311	0.153408
Q88FR2_PSEPK	non-heme chloroperoxidase 4533732..4534562	33.1973	32.9375	32.8515	33.0329	33.3538	33.0595	33.0721	0.353563	0.395617	0.153301
RL3_PSEPK	50S ribosomal subunit protein L3 551020..551688	35.0611	35.2204	35.0513	35.2368	35.3931	35.1609	35.1873	0.156395	0.172438	0.152683
Q88M19_PSEPK	conserved exported protein of unknown function 1959218..1959742	33.0324	32.9696	32.8901	33.0803	33.3577	32.9119	33.0403	0.325769	0.362552	0.15257
Q88RW6_PSEPK	DNA gyrase subunit B 13330..15750	31.0207	31.2446	31.2026	31.2892	31.2143	31.4205	31.232	0.171502	0.18703	0.15206
Q88CY2_PSEPK	two-component system sensory histidine kinase/phosphatase GlnL/GlnG 5753805..5754890	29.8464	29.9924	29.9528	30.0861	29.9429	30.2173	30.0063	0.168994	0.184682	0.151602
Q88N86_PSEPK	16S rRNA 2'-O-ribose C1402 methyltransferase 1511744..1512628	28.5436	28.4134	28.4243	28.5397	28.7326	28.5635	28.5362	0.108802	0.119396	0.151519
PDXJ_PSEPK	Pyridoxine 5'-phosphate synthase 1636551..1637291	27.6954	27.8307	27.7228	27.7594	27.6718	28.2692	27.8249	0.474324	0.548786	0.150491
RL7_PSEPK	50S ribosomal protein L7/L12 537037..537402	34.9115	34.9437	35.0148	35.1202	35.1417	35.0582	35.0317	0.0190418	0.0297018	0.150049
Q88E26_PSEPK	Cyclic diguanosine monophosphate-binding protein 5266765..5267151	29.0686	29.1149	28.8938	29.307	29.1686	29.0501	29.1005	0.210105	0.230405	0.149469
Q88CQ0_PSEPK	phosphoethanolamine/phosphocholine phosphatase (complement(5853736..5852681))	29.475	29.1498	29.3982	29.2504	29.7565	29.4635	29.4156	0.445698	0.513238	0.149132
Q88EQ2_PSEPK	branched-chain alpha-keto acid dehydrogenase complex, alpha subunit 4992044..4993276	26.8244	27.06	27.0359	27.1487	26.9967	27.2158	27.0469	0.211919	0.232351	0.146928
Q88R06_PSEPK	formaldehyde dehydrogenase 394619..395818	28.1755	28.8241	28.5775	29.7483	28.0167	28.2496	28.5986	0.812131	0.87598	0.145846
RLMKL_PSEPK	fused 23S rRNA m2G2445 methyltransferase and 23S rRNA m7G2069 methyltransferase 2389140..2391377	29.8421	30.1433	30.0766	30.2426	29.9651	30.2914	30.0935	0.346315	0.387018	0.145709
ACCD_PSEPK	acetyl-coenzyme A carboxylase carboxyl transferase subunit beta 2264051..2264944	31.8912	31.9008	32.0231	32.1715	32.0689	32.0116	32.0112	0.0824687	0.0973093	0.14559
Q88P55_PSEPK	conserved protein of unknown function (complement(1137543..1137115))	33.3002	33.1951	33.4592	33.5004	33.4554	33.429	33.3899	0.145645	0.156897	0.143436
Q88ES2_PSEPK	Flagellar hook-associated protein FlgK (complement(4975603..4973561))	28.7496	28.6198	28.9099	28.0909	29.8321	28.7853	28.8313	0.79421	0.865905	0.143024
Q88DY8_PSEPK	acetohydroxybutanoate synthase / acetolactate synthase (complement(5319373..5317649))	31.55	31.6759	31.602	31.9091	31.8042	31.5418	31.6805	0.283984	0.310832	0.14238
Q88EG5_PSEPK	putative maturation enzyme (complement(5114947..5114282))	30.4076	30.4228	30.5002	30.4522	30.8171	30.4882	30.5147	0.299952	0.331318	0.142284
Q88CJ6_PSEPK	glutamylpolyamine synthetase 5912732..5914108	29.7293	29.9438	29.9599	30.0452	29.9228	30.0914	29.9487	0.188365	0.204345	0.142141
A0A140FVX4_PSEPK	pyridine nucleotide transhydrogenase subunit alpha (complement(166906..165785))	30.9491	30.953	30.9258	31.0449	31.2591	30.9494	31.0136	0.197978	0.214833	0.141811
LEXA1_PSEPK	transcriptional repressor (complement(2445511..2444903))	29.8678	29.8202	29.6987	29.8561	30.0755	29.8799	29.8664	0.174262	0.189399	0.141596
Q88C78_PSEPK	Epimerase/dehydratase-related protein (complement(6053466..6052609))	27.9861	28.0221	27.9892	28.0739	28.2462	28.1012	28.0698	0.061025	0.0748271	0.141324
Q88LL2_PSEPK	septation protein 2161053..2162318	26.6497	26.6644	26.4388	26.6668	26.6461	26.8608	26.6544	0.233	0.25302	0.140282
Q88R07_PSEPK	formyltetrahydrofolate deformylase 393460..394317	28.2124	27.8743	28.1701	28.0428	28.2727	28.362	28.1557	0.381383	0.435033	0.140207
Q88EQ0_PSEPK	Lipoamide acyltransferase component of branched-chain alpha-keto acid dehydrogenase complex 4994337..4995608	30.8923	31.0897	30.955	31.153	31.1	31.1044	31.0491	0.0819632	0.0971719	0.140151
Q88QY7_PSEPK	conserved protein of unknown function 419701..421143	28.0521	28.1197	27.7075	28.043	27.9735	28.28	28.0293	0.428014	0.493939	0.139027
NUOI_PSEPK	NADH-quinone oxidoreductase subunit I 4664867..4665415	29.8538	29.5569	29.8241	29.8812	29.9757	29.792	29.8139	0.27147	0.300173	0.138028
Q88QA8_PSEPK	cadmium translocating P-type ATPase (complement(686246..683847))	27.1706	26.8284	27.1255	27.349	27.0172	27.1722	27.1105	0.392115	0.448623	0.137923
Q88PK7_PSEPK	scaffold protein involved in iron-sulfur cluster assembly 979812..980198	30.3094	30.4587	30.1979	30.7679	30.3293	30.2791	30.3904	0.472538	0.546088	0.136772
Q88DF5_PSEPK	Azurin (complement(5537575..5537126))	36.2079	36.2138	36.4495	36.2023	36.5778	36.4931	36.3574	0.388957	0.44515	0.134012
Q88HY9_PSEPK	ABC transporter, periplasmic binding component-related protein (complement(3647063..3646035))	28.8185	28.7654	28.739	28.3672	29.2322	29.1243	28.8411	0.650429	0.747332	0.133569
Q88C17_PSEPK	dihydrolipoyl dehydrogenase 6115792..6117192	31.5206	31.0901	31.1548	31.1119	31.6364	31.4177	31.3219	0.546205	0.631445	0.133492
Q88RE8_PSEPK	conserved protein of unknown function (complement(234492..234190))	28.3987	28.3826	28.4813	28.9712	28.5877	28.103	28.4874	0.626609	0.72389	0.133137
Q88N21_PSEPK	Transcriptional regulator, AraC family (complement(1591893..1590973))	26.251	25.8824	26.0614	26.1178	26.1826	26.2921	26.1312	0.323895	0.359884	0.132576
Q88N95_PSEPK	Ubiquinol-cytochrome c reductase iron-sulfur subunit 1504296..1504889	32.7759	32.6082	32.7526	32.7947	33.0956	32.6414	32.7781	0.410354	0.470732	0.131658
Q88P98_PSEPK	conserved exported protein of unknown function (complement(1097486..1096962))	32.5805	32.5847	32.4544	32.6411	32.819	32.5544	32.6057	0.212571	0.232904	0.131634
Q88MA6_PSEPK	regulator of DnaA that prevents premature reinitiation of DNA replication 1864667..1865374	26.5629	26.9994	26.5233	26.8269	26.8584	26.7923	26.7605	0.443209	0.51065	0.130653
Q88EL4_PSEPK	conserved protein of unknown function 5042931..5044694	30.2222	30.6081	30.4187	30.8704	30.0842	30.6841	30.4813	0.645982	0.743981	0.129946
Q88FM5_PSEPK	isovaleryl-CoA dehydrogenase 4588136..4589299	30.5165	30.4232	30.4546	30.6479	30.461	30.675	30.5297	0.148426	0.161319	0.129817
A0A140FWS3_PSEPK	Adenosylhomocysteinase 5668005..5669399	34.2677	34.4106	34.286	34.4454	34.4165	34.4908	34.3862	0.0601561	0.0743325	0.129476
RS2_PSEPK	30S ribosomal protein S2 1785247..1785984	33.8017	33.951	33.8461	34.0629	34.0059	33.9183	33.931	0.101352	0.112664	0.129419
Q88I54_PSEPK	putrescine-binding periplasmic protein (complement(3564925..3563837))	29.1938	28.9805	28.6766	29.065	29.2433	28.9272	29.0144	0.506187	0.585073	0.128182
Q88PS5_PSEPK	OmpA/MotB domain-containing protein 890837..891547	28.5947	28.2456	28.6565	28.3235	29.0998	28.4578	28.563	0.661596	0.754687	0.128145
Q88LZ7_PSEPK	Lipopolysaccharide ABC export system, ATP-binding protein 1987537..1988754	28.3554	28.4253	28.2441	28.4756	28.3878	28.5458	28.4057	0.140346	0.153096	0.128109
Q88JA7_PSEPK	conserved protein of unknown function (complement(3125679..3125320))	27.9713	27.7803	27.9032	28.2143	27.9217	27.9023	27.9488	0.330063	0.366803	0.127818
Q88RK6_PSEPK	DNA polymerase I, 5' -> 3' polymerase with 5' --> 3' and 3' --> 5' exonuclease activity 127523..130270	31.3093	31.3614	31.2899	31.4369	31.3936	31.5121	31.3839	0.0351934	0.0491455	0.127335
Q88R71_PSEPK	C4-dicarboxylate transport transcriptional regulatory protein (complement(317930..316524))	28.5683	28.6786	28.621	28.8564	28.7795	28.6122	28.686	0.183018	0.19598	0.126745
ERA_PSEPK	GTPase Era 1634746..1635654	30.0165	29.9639	29.8934	30.0141	30.174	30.061	30.0205	0.102798	0.113255	0.125105
RSGA_PSEPK	Putative ribosome biogenesis GTPase RsgA 5572917..5573948	26.7655	27.4686	27.1783	27.3808	27.4543	26.9517	27.1999	0.652941	0.749089	0.124807
Q88EQ1_PSEPK	branched-chain alpha-keto acid dehydrogenase complex, beta subunit 4993317..4994336	27.5047	27.8113	27.6834	27.8401	27.5944	27.936	27.7283	0.411585	0.471905	0.123724
EFG1_PSEPK	Elongation factor G 1 547151..549298	35.8675	35.9509	35.8476	35.9621	36.0263	36.0486	35.9505	0.0390136	0.054125	0.123698
Q88KJ4_PSEPK	conserved protein of unknown function 2624409..2624765	29.1007	28.7211	28.9793	29.0482	29.0061	29.1173	28.9955	0.349036	0.389119	0.123484
Q88F81_PSEPK	outer membrane ferripyoverdine receptor FpvA, TonB-dependent 4765348..4767786	33.7436	33.574	33.6409	33.4168	34.0319	33.8802	33.7146	0.554182	0.639368	0.123469
Q88H65_PSEPK	Endoribonuclease L-PSP 3965196..3965594	30.3621	30.391	30.3297	30.2092	30.692	30.552	30.4227	0.441057	0.508775	0.123444
Q88RQ7_PSEPK	quinone oxidoreductase (complement(83128..82151))	32.8103	32.6953	32.714	32.8236	32.8995	32.8657	32.8014	0.0424003	0.0572356	0.123065
RS16_PSEPK	30S ribosomal protein S16 1668557..1668886	32.3384	32.6834	32.5097	32.811	32.6247	32.4608	32.5713	0.439861	0.508209	0.121648
Q88Q41_PSEPK	putative Amino acid ABC transporter, periplasmic amino acid-binding protein (complement(765344..764517))	28.5876	28.6239	28.5437	28.5478	28.8709	28.6999	28.6456	0.276202	0.304712	0.121141
DAVD_PSEPK	succinate-semialdehyde dehydrogenase (NADP+) 263250..264692	33.3988	33.2964	33.4209	33.6251	33.3774	33.4757	33.4324	0.213221	0.23335	0.12067
Q88NY7_PSEPK	C4-dicarboxylate transport transcriptional regulatory protein (complement(1221305..1219977))	28.3969	28.3678	28.4641	28.5827	28.4121	28.5923	28.4693	0.140519	0.152783	0.119431
ACP_PSEPK	acyl carrier protein 2158595..2158831	33.736	33.7925	33.7768	33.871	34.187	33.6039	33.8279	0.521439	0.601022	0.118885
RL31_PSEPK	ribosomal protein L31 (complement(5810592..5810290))	31.6001	32.1089	32.1419	32.13	32.0887	31.9884	32.0097	0.54627	0.631107	0.118714
Q88PB7_PSEPK	cell wall structural actin-like protein MreB 1075283..1076401	32.565	32.3984	32.3765	32.3927	32.648	32.655	32.5059	0.321123	0.357293	0.118617
Q88R30_PSEPK	Carnitine uptake ABC transporter, periplasmic component (complement(365601..364657))	27.4576	27.4828	27.3252	27.4473	27.6466	27.5265	27.481	0.193692	0.209373	0.118273
Q88KF9_PSEPK	conserved membrane protein of unknown function (complement(2660335..2658800))	27.8456	27.6306	27.6998	27.8894	27.7722	27.8664	27.784	0.182331	0.195622	0.117311
Q88GG9_PSEPK	3-hydroxybutyryl-CoA dehydrogenase 4284596..4285444	29.453	29.2258	29.2633	29.4874	29.3618	29.4422	29.3722	0.21615	0.2369	0.116412
Q88RK2_PSEPK	Thiol:disulfide interchange protein 132578..133210	31.861	31.7768	31.848	32.0235	31.9923	31.8188	31.8868	0.166741	0.181998	0.116233
Q88CR9_PSEPK	Signal Recognition Particle protein translocation receptor GTPase (complement(5832143..5830659))	30.574	30.4781	30.4154	30.6542	30.6605	30.5007	30.5471	0.171454	0.187085	0.115978
Q88P99_PSEPK	lipopolysaccharide ABC transporter, subunit LptB (complement(1096961..1096236))	31.367	31.2249	31.2937	31.3394	31.4498	31.4407	31.3526	0.101427	0.112548	0.11479
Q88QJ1_PSEPK	NAD-dependent epimerase/dehydratase family protein 590754..591686	26.4609	26.3568	26.6623	26.6113	26.7274	26.4851	26.5506	0.370704	0.42033	0.114611
Q88NB4_PSEPK	putative amino acid ABC transporter - permease subunit 1483923..1485101	27.3787	27.1635	27.4829	27.855	27.4451	27.0674	27.3988	0.666952	0.757667	0.114126
Q88HC7_PSEPK	4-hydroxyphenylpyruvate dioxygenase (complement(3890718..3889642))	29.598	29.8005	29.7996	29.9417	29.6524	29.9399	29.7887	0.394317	0.452141	0.111919
Q88C51_PSEPK	conserved protein of unknown function 6080057..6080953	30.2626	30.1009	30.2657	30.3006	30.4616	30.201	30.2654	0.299109	0.33027	0.111352
GLND_PSEPK	uridylyltransferase (complement(1784076..1781374))	28.2561	28.3543	28.1762	28.3945	28.2186	28.506	28.3176	0.322228	0.357315	0.110858
Q88E85_PSEPK	putative amidotransferase (complement(5201002..5200229))	27.0576	27.1709	27.8087	27.5662	27.3264	27.4742	27.4007	0.675805	0.766304	0.109881
Q88DM9_PSEPK	DNA polymerase III, delta subunit 5459582..5460619	26.7691	26.7125	26.5258	26.7951	26.8187	26.7229	26.724	0.236926	0.25805	0.109737
Q88ET7_PSEPK	flagellum-specific ATP synthase (complement(4956754..4955381))	28.7392	28.7528	28.7277	28.8486	28.9014	28.7986	28.7947	0.0229709	0.0347947	0.109658
Q88RK9_PSEPK	putative zinc ABC transporter 125182..126090	31.4518	31.4079	31.3011	31.1353	31.6992	31.6537	31.4415	0.5895	0.678876	0.10914
Q88IN7_PSEPK	Alcohol dehydrogenase, zinc-containing 3365333..3366334	28.4228	28.4622	28.7125	28.833	28.4231	28.6681	28.587	0.50721	0.585133	0.108906
Q88RR6_PSEPK	putative Lipid A biosynthesis lauroyl acyltransferase 73525..74412	26.9454	27.1486	27.1901	27.3132	26.9247	27.3694	27.1486	0.53505	0.619018	0.107754
FABV_PSEPK	trans-2-enoyl-CoA reductase (NAD(+)) (complement(5259156..5257945))	32.7323	32.5937	32.5936	32.8037	32.8749	32.5632	32.6936	0.364293	0.412346	0.107377
Q88KQ2_PSEPK	putative metallopeptidase 2544900..2546801	29.9854	30.2002	29.8818	30.1507	30.154	30.0839	30.076	0.329507	0.366452	0.107072
Q88DM0_PSEPK	membrane-bound lytic murein transglycosylase B (complement(5468891..5467845))	28.4993	28.3707	28.4556	28.5115	28.6497	28.4845	28.4952	0.168743	0.184626	0.106661
RS10_PSEPK	30S ribosomal protein S10 550661..550972	34.1374	34.3042	34.3833	34.3999	34.4297	34.31	34.3274	0.26457	0.292137	0.10488
Y941_PSEPK	putative ribosome associated protein (complement(1087048..1086527))	29.8711	29.8908	29.8296	30.004	30.023	29.8788	29.9162	0.097832	0.108945	0.104771
Q88J23_PSEPK	Transcriptional regulator MexT (complement(3225418..3224504))	26.0449	25.736	25.8882	25.9485	25.676	26.3514	25.9408	0.659812	0.754697	0.102279
Q88FE6_PSEPK	Excisionase domain protein 4690867..4691340	27.6131	27.4867	27.6247	27.7898	27.7224	27.5167	27.6256	0.337849	0.376132	0.101466
Q88PQ4_PSEPK	1-phosphofructokinase monomer 912346..913293	28.9417	28.776	28.5915	28.9463	28.9403	28.7268	28.8204	0.460359	0.529788	0.101391
Q88F22_PSEPK	Transcriptional regulator, GntR family (complement(4866535..4865876))	28.0832	27.8703	27.6197	27.7592	28.1163	27.9982	27.9078	0.587789	0.677604	0.100177
TRUD_PSEPK	tRNA pseudouridine synthase D 1815083..1816141	27.3769	27.1136	27.2709	27.5858	27.2476	27.2278	27.3038	0.512234	0.59171	0.0999285
Q88D94_PSEPK	conserved protein of unknown function 5613050..5614018	28.2408	28.069	28.2036	28.2414	28.2318	28.3399	28.2211	0.185775	0.200433	0.0999025
Q88DI0_PSEPK	putative Urea ABC transporter, ATP-binding protein 5513376..5514074	30.0223	29.7553	29.4605	30.0062	29.9161	29.6136	29.7957	0.647328	0.743725	0.0992896
Q88MH2_PSEPK	outer membrane protein assembly factor 1792783..1795143	31.182	30.9662	31.0282	31.1159	31.3243	31.0333	31.1083	0.40994	0.470452	0.099062
Q88NV5_PSEPK	Cold shock protein CapB (complement(1257130..1256921))	31.0825	30.685	31.0755	30.9561	31.307	30.8764	30.9971	0.623991	0.721191	0.0988452
PSRP_PSEPK	putative phosphoenolpyruvate synthase regulatory protein (complement(2372978..2372160))	27.3819	27.7432	27.6364	28.0518	27.304	27.7021	27.6366	0.70299	0.791563	0.0988019
Q88CD2_PSEPK	Transcriptional regulator, LysR family 5990895..5991806	25.7752	25.4174	25.8322	25.7138	25.6582	25.9491	25.7243	0.564487	0.650993	0.0987949
Q88FP7_PSEPK	glucose-6-phosphate 1-dehydrogenase (complement(4556496..4554991))	27.8264	27.7934	27.9349	28.0154	27.7349	28.0997	27.9008	0.45224	0.521967	0.098395
Q88MR5_PSEPK	conserved protein of unknown function (complement(1709233..1708856))	30.0588	29.5093	30.249	30.1361	29.982	29.9923	29.9879	0.689225	0.781061	0.0977777
RDGC_PSEPK	Recombination-associated protein RdgC (complement(1898211..1897291))	30.483	30.4584	30.4067	30.4667	30.6733	30.5009	30.4982	0.223143	0.242619	0.0976156
Q88CC4_PSEPK	L-pipecolate oxidase (complement(6002300..6001002))	29.3673	29.3405	29.353	29.3421	29.4826	29.5285	29.4023	0.160186	0.17733	0.0974394
Q88CF0_PSEPK	putative (S)-2-haloacid dehalogenase 5964807..5965502	28.8643	28.7535	28.8545	29.0106	28.8584	28.8926	28.8723	0.172557	0.187997	0.0964209
Q88LR3_PSEPK	Phospho-2-dehydro-3-deoxyheptonate aldolase (complement(2089451..2088105))	27.9519	28.2547	28.3277	28.505	28.107	28.2112	28.2262	0.592192	0.681553	0.0962842
Q88C72_PSEPK	putative signal transduction protein 6058961..6060364	26.4943	26.7457	26.8311	26.9346	26.7955	26.6296	26.7385	0.512863	0.592082	0.0961978
Q88GR8_PSEPK	NUDIX hydrolase 4145203..4145766	27.6853	28.0083	28.0215	28.1228	27.9492	27.9294	27.9528	0.490793	0.568899	0.0954361
GPMI_PSEPK	2,3-bisphosphoglycerate-independent phosphoglycerate mutase 5760949..5762484	31.7824	31.773	31.737	31.9205	31.8741	31.78	31.8112	0.0969187	0.108792	0.0940914
RNC_PSEPK	Ribonuclease 3 1634070..1634759	28.2006	28.0882	28.0756	28.3286	28.1886	28.1294	28.1685	0.256776	0.28373	0.0940603
PDXA_PSEPK	4-hydroxythreonine-4-phosphate dehydrogenase (complement(488301..487312))	28.6604	28.591	28.4797	28.7265	28.7801	28.5052	28.6238	0.399253	0.457553	0.0935523
Q88E46_PSEPK	Hmg transcriptional repressor 5244594..5245427	26.8375	27.1004	26.8827	27.0168	26.9812	27.1031	26.987	0.352072	0.393583	0.0934906
Q88MZ2_PSEPK	L-aspartate oxidase (complement(1626838..1625234))	26.8805	27.3906	27.6616	27.5623	27.2535	27.3948	27.3572	0.72532	0.810373	0.0926488
Q88GS1_PSEPK	putative Oxidoreductase 4143362..4143847	25.9772	26.2796	26.0677	26.5433	25.9309	26.1214	26.1534	0.677544	0.767979	0.0903918
COAE_PSEPK	Dephospho-CoA kinase (complement(738549..737926))	27.9567	27.8184	27.8707	28.1815	27.9693	27.7655	27.927	0.515849	0.595068	0.0901972
Q88Q58_PSEPK	conserved protein of unknown function (complement(750863..749679))	27.9295	28.3258	28.0311	28.1727	27.9957	28.3864	28.1402	0.61429	0.707324	0.0894737
Y4268_PSEPK	nucleoid-associated broad specificity regulator (complement(4852961..4852626))	28.944	28.8564	29.1228	29.1888	28.9296	29.073	29.0191	0.456191	0.524957	0.0893962
Q88II0_PSEPK	Carbon-nitrogen hydrolase family protein (complement(3407041..3406298))	27.0964	27.3593	27.0518	27.6111	26.8661	27.2977	27.2137	0.72517	0.811141	0.0891495
Q88E32_PSEPK	acetyl-CoA acetyltransferase 5259459..5260637	27.5706	27.7152	27.4444	27.8924	27.2708	27.8332	27.6211	0.698304	0.786888	0.0887407
Q88CD3_PSEPK	putative hydrolase (complement(5990666..5990037))	25.5621	25.5285	25.6246	25.6934	25.6576	25.6304	25.6161	0.0574151	0.0729433	0.0887121
RL17_PSEPK	50S ribosomal protein L17 563962..564348	32.6864	33.4017	33.2439	33.2934	33.1958	33.1078	33.1548	0.712831	0.799925	0.0883331
Q88D20_PSEPK	Poly granule-associated protein (complement(5705802..5705383))	37.3873	37.5093	37.3458	37.5068	37.6246	37.3751	37.4581	0.369609	0.419582	0.0880521
KDSA1_PSEPK	2-dehydro-3-deoxyphosphooctonate aldolase 1807950..1808795	30.1466	30.1981	30.1529	30.2096	30.2103	30.3418	30.2099	0.133678	0.144795	0.0879873
SYGA_PSEPK	glycine-tRNA ligase alpha subunit (complement(72848..71901))	30.3733	30.2658	30.2297	30.2035	30.3003	30.6277	30.3334	0.553135	0.638391	0.087534
Q88KS4_PSEPK	acetyl-CoA acetyltransferase 2525757..2526950	30.2826	30.2138	30.3478	30.5991	30.1652	30.3387	30.3246	0.548876	0.634259	0.0862465
Q88C61_PSEPK	putative metal ion transporter 6067358..6068698	25.7161	26.0898	26.0465	26.1583	25.6261	26.323	25.9933	0.742262	0.822692	0.0849978
Q88LX8_PSEPK	GDP-mannose 4,6-dehydratase 2021902..2022969	32.3096	32.4005	32.4599	32.5586	32.2515	32.6135	32.4323	0.522826	0.602168	0.0845108
Q88E49_PSEPK	Maleylacetoacetate isomerase (complement(5241871..5241239))	28.6816	28.4203	28.549	28.4144	28.4361	29.0474	28.5915	0.72806	0.81175	0.0823447
HEM1_PSEPK	Glutamyl-tRNA reductase 851222..852499	29.0718	28.673	28.6789	28.7078	29.0323	28.9255	28.8482	0.646624	0.743514	0.0806071
TSAC_PSEPK	Threonylcarbamoyl-AMP synthase 80386..80943	28.7076	28.758	28.819	28.8985	28.7686	28.8578	28.8016	0.185005	0.199254	0.080115
Q88NL6_PSEPK	S4 domain protein (complement(1366699..1365989))	27.9143	27.9642	27.9503	28.1351	28.0384	27.8932	27.9826	0.331583	0.368072	0.0793203
RS13_PSEPK	30S ribosomal protein S13 561495..561851	32.9888	33.2292	33.033	33.2693	33.1	33.1179	33.123	0.437365	0.505518	0.0787175
Q88EM6_PSEPK	Amino acid ABC transporter, periplasmic amino acid-binding protein (complement(5023935..5023081))	31.4047	31.3829	31.4593	31.4114	31.6734	31.3954	31.4545	0.449698	0.519175	0.0777779
DEF1_PSEPK	peptide deformylase (complement(79039..78533))	29.07	28.9646	28.9588	29.0987	29.1446	28.9819	29.0364	0.270128	0.299436	0.0772527
Q88D96_PSEPK	conserved protein of unknown function 5611007..5612182	30.3282	30.1182	30.2738	30.2844	30.4986	30.1683	30.2786	0.540871	0.625136	0.0770512
Q88GH0_PSEPK	Beta-ketothiolase BktB 4283398..4284582	32.2308	32.0492	32.1926	32.2973	32.1683	32.238	32.1961	0.312398	0.346422	0.0769984
Q88P95_PSEPK	D-arabinose 5-phosphate isomerase (complement(1099565..1098591))	29.8868	29.7501	29.8695	29.9725	29.8708	29.8936	29.8739	0.219965	0.239994	0.0768515
Q88LN7_PSEPK	conserved protein of unknown function (complement(2134234..2133824))	28.8305	28.312	28.3675	28.3507	28.7885	28.5968	28.541	0.735096	0.817177	0.0752945
Q88CZ4_PSEPK	Histidine utilization repressor (complement(5738962..5738216))	29.1712	29.033	28.9728	29.0664	29.184	29.1522	29.0966	0.333696	0.371386	0.0751756
RNT_PSEPK	ribonuclease T (complement(1244484..1243810))	27.6657	27.8254	27.6345	27.6541	27.9333	27.7633	27.7461	0.496725	0.576199	0.0750268
Q88IA0_PSEPK	uricase/urate oxidase (complement(3496213..3494711))	31.0445	31.0445	30.7334	30.7741	31.0875	31.1852	30.9782	0.667564	0.757188	0.0748049
Q88FC3_PSEPK	3-oxoacyl-[acyl-carrier-protein] synthase 1 4717436..4718656	32.6971	32.8502	32.7431	32.8848	32.7971	32.8315	32.8006	0.226649	0.247458	0.0743039
G6PI2_PSEPK	glucose-6-phosphate isomerase 5342761..5344425	30.869	31.0763	31.0654	31.1163	30.863	31.2528	31.0405	0.60747	0.700811	0.0737813
Q88KF5_PSEPK	methylcitrate synthase 2662848..2663975	31.0733	31.1288	31.2325	31.3307	31.1656	31.1591	31.1817	0.370402	0.420495	0.0736135
Q88C33_PSEPK	Transcriptional regulator, RpiR family (complement(6099088..6098222))	28.3657	28.1576	28.1884	28.2132	28.2497	28.4654	28.2733	0.517985	0.5977	0.0721855
Q88EU4_PSEPK	Flagellar protein FliL (complement(4950850..4950353))	28.0946	27.883	28.0867	28.119	27.9984	28.1631	28.0575	0.444279	0.512117	0.072045
Q88PB6_PSEPK	Cell shape-determining protein MreC 1076622..1077620	27.2013	27.0937	27.2501	27.4717	27.0499	27.2386	27.2175	0.611556	0.704932	0.0717576
Q88MM2_PSEPK	Transcriptional regulator, Cro/CI family (complement(1750235..1749384))	29.2459	29.3173	29.2955	29.3233	29.3506	29.4	29.3221	0.0806061	0.096231	0.0717074
GMHBB_PSEPK	D-glycero-beta-D-manno-heptose-1,7-bisphosphate 7-phosphatase (complement(69846..69319))	26.3501	26.2251	26.531	26.574	26.3683	26.3738	26.4037	0.564968	0.651277	0.0699514
Q88CN1_PSEPK	threonine deaminase (complement(5876170..5874656))	27.7881	27.7703	27.7093	27.7319	27.805	27.937	27.7903	0.347369	0.387677	0.0687008
Q88CP8_PSEPK	dihydrofolate reductase (complement(5856019..5855504))	27.7425	27.4842	27.8443	27.7949	27.888	27.5928	27.7245	0.64706	0.743824	0.0682685
Q88CM4_PSEPK	conserved exported protein of unknown function (complement(5883193..5882717))	32.3575	32.4594	32.5674	32.4727	32.7128	32.4036	32.4956	0.57376	0.663013	0.0682678
A0A140FWJ4_PSEPK	conserved protein of unknown function 4404522..4405151	27.8821	28.5856	27.6034	28.3704	28.2053	27.6995	28.0577	0.857418	0.903488	0.0680389
Q88GG7_PSEPK	Chemotaxis protein CheY (complement(4286464..4286087))	26.7455	26.712	26.9345	26.6874	27.1829	26.7256	26.8313	0.71537	0.803119	0.0679703
ATPE_PSEPK	ATP synthase epsilon chain (complement(6175176..6174757))	33.5424	33.3318	33.6306	33.4142	33.7415	33.5521	33.5354	0.629478	0.725893	0.0677261
Q88EG7_PSEPK	conserved protein of unknown function (complement(5113444..5112677))	25.8149	26.2483	25.2518	25.5831	25.8001	26.1337	25.8053	0.848325	0.901384	0.0673065
Q88GZ8_PSEPK	Transcriptional regulator, LysR family (complement(4046719..4045814))	27.3929	26.678	27.0295	26.7603	27.2556	27.2851	27.0669	0.815011	0.876457	0.0668399
Q88RM9_PSEPK	carbonic anhydrase 105207..105926	31.7416	32.564	32.4373	33.0625	31.894	31.9865	32.281	0.890258	0.926476	0.0667121
SYE_PSEPK	Glutamate--tRNA ligase 2239772..2241253	32.0852	32.2287	32.2128	32.2821	32.0958	32.3479	32.2087	0.493081	0.57194	0.0663935
PTA_PSEPK	Phosphate acetyltransferase (complement(893714..891627))	27.5664	28.111	27.8928	27.8916	27.9032	27.9703	27.8892	0.705871	0.794158	0.0649376
Q88LG1_PSEPK	aromatic-amino-acid aminotransferase (complement(2234605..2233409))	31.5157	31.5178	31.5516	31.6471	31.3521	31.7782	31.5604	0.639131	0.736439	0.0640901
Q88IV9_PSEPK	exodeoxyribonuclease III / apurinic/apyrimidinic endodeoxyribonuclease VI (complement(3288112..3287300))	30.3479	30.2101	30.3451	30.192	30.5298	30.373	30.333	0.58494	0.673869	0.0638714
Q88CX2_PSEPK	Carboxy-terminal-processing protease 5764020..5765336	32.7843	32.6761	32.741	32.7168	32.9576	32.7161	32.7653	0.505639	0.585066	0.0630252
Q88R74_PSEPK	ADP-sugar pyrophosphorylase 314605..315171	27.9928	27.514	28.0251	27.6755	27.8977	28.1472	27.8754	0.783835	0.857787	0.0628293
Q88D83_PSEPK	Carbamoyltransferase (complement(5627501..5625744))	30.7753	30.8203	30.6913	30.6982	30.7867	30.9877	30.7932	0.544707	0.630133	0.0618871
Q88RP0_PSEPK	stress-induced peroxiredoxin, lipoyl-dependent peroxidase 96837..97262	27.866	27.8223	27.4104	27.7554	28.2029	27.3259	27.7305	0.842559	0.896656	0.0618382
Q88K54_PSEPK	putative Acyl-CoA dehydrogenase 2783548..2784792	28.6778	28.502	28.3538	28.7923	28.5368	28.3887	28.5419	0.704217	0.792802	0.0614154
DXS_PSEPK	1-deoxyxylulose-5-phosphate synthase (complement(614181..612286))	28.4556	28.7533	28.7541	28.8461	28.5772	28.7228	28.6848	0.653818	0.749677	0.061025
Q88NF0_PSEPK	LysR family transcriptional regulator (complement(1444185..1443238))	28.6298	28.2721	28.6072	28.6088	28.5027	28.5796	28.5334	0.639696	0.736541	0.060627
Q88IX3_PSEPK	Beta-lactamase (complement(3278120..3276978))	29.2583	29.3296	29.1762	29.044	29.5843	29.3177	29.285	0.727546	0.81175	0.0606073
Q88DC8_PSEPK	ADP-dependent (S)-NAD(P)H-hydrate dehydratase (complement(5570248..5569388))	27.8002	27.8703	27.7255	28.1509	27.7189	27.7038	27.8283	0.717466	0.804289	0.0592054
RRF_PSEPK	Ribosome-recycling factor 1787955..1788512	33.8596	33.635	33.6922	33.5807	34.0187	33.7647	33.7585	0.702173	0.791253	0.0590731
BIOF_PSEPK	8-amino-7-oxononanoate synthase 441120..442292	26.3202	27.317	26.7465	26.7943	26.8005	26.966	26.8241	0.850856	0.902265	0.0589867
Q88MZ8_PSEPK	Transcriptional regulatory protein tctD 1620435..1621106	27.1068	26.9459	27.0905	27.3292	26.9804	27.0083	27.0769	0.660722	0.75494	0.0582212
Q88I73_PSEPK	putative Exopolysaccharide biosynthesis/transport protein 3540888..3541694	30.4726	30.3949	30.3272	30.3439	30.4978	30.5249	30.4269	0.460532	0.529644	0.0573133
Q88IB1_PSEPK	conserved protein of unknown function (complement(3477965..3476880))	28.312	28.0967	28.139	28.204	28.471	28.0436	28.2111	0.706886	0.794102	0.0569579
Q88QD0_PSEPK	conserved protein of unknown function 656569..657657	30.0164	29.5814	29.7966	29.7642	30.0152	29.7838	29.8263	0.725243	0.810788	0.0562693
Q88RG5_PSEPK	GGDEF domain protein 187892..189838	28.4442	28.5513	28.454	28.4492	28.4964	28.6674	28.5104	0.505389	0.585374	0.0545114
RS7_PSEPK	30S ribosomal protein S7 546650..547120	32.9429	33.4689	33.1684	33.4642	33.2322	33.0458	33.2204	0.795193	0.865905	0.0539831
Q88HX3_PSEPK	Phosphoribosyl transferase domain protein 3666365..3667057	25.8113	25.7631	25.8521	26.0887	25.7608	25.7385	25.8358	0.667009	0.756822	0.0538222
RS9_PSEPK	30S ribosomal protein S9 1503641..1504033	33.1318	33.3448	33.2728	33.4745	33.198	33.2382	33.2767	0.640351	0.736809	0.0537656
Q88QC0_PSEPK	DNA-binding response regulator, LuxR family (complement(673519..672743))	29.7021	29.487	29.5344	29.4837	29.8021	29.5984	29.6013	0.661936	0.754846	0.0535914
Q88GJ9_PSEPK	Alanine racemase (complement(4246274..4245045))	28.1769	28.638	28.4868	28.5843	28.6268	28.2508	28.4606	0.781863	0.857897	0.0534248
Q88NP3_PSEPK	Transcriptional regulator, LysR family 1339430..1340326	27.135	27.2904	27.0405	27.025	27.3675	27.2335	27.182	0.687652	0.779446	0.0533943
Q88KN6_PSEPK	Transcriptional regulator, GntR family (complement(2571082..2570384))	28.0691	27.9745	28.0096	28.4125	27.8827	27.9155	28.044	0.777427	0.854645	0.0524998
KCY_PSEPK	Cytidylate kinase 1978574..1979260	30.3048	30.2369	30.2449	30.2704	30.3869	30.2844	30.2881	0.29074	0.319417	0.0516949
Q88F23_PSEPK	Chromosome partition protein Smc (complement(4865872..4862384))	27.0674	27.1636	27.2723	27.0027	27.1047	27.5499	27.1934	0.787521	0.860622	0.0513293
RS6_PSEPK	30S ribosomal protein S6 (complement(5544860..5544435))	34.4419	34.4011	34.536	34.5096	34.5193	34.5031	34.4852	0.273413	0.301719	0.0510076
RIMO_PSEPK	ribosomal protein S12 methylthiotransferase (complement(1373130..1371799))	26.4531	26.1985	26.5914	26.6043	26.2428	26.5481	26.4397	0.768246	0.845627	0.050705
APAH_PSEPK	Bis(5'-nucleosyl)-tetraphosphatase, symmetrical (complement(485934..485068))	26.1807	26.2332	26.1706	26.3447	26.1199	26.2707	26.22	0.50651	0.584969	0.050223
FETP_PSEPK	Fe(2+)-trafficking protein (complement(344538..344266))	29.2943	28.887	29.2774	29.2175	29.3713	29.02	29.1779	0.779837	0.856998	0.0500641
Q88K31_PSEPK	conserved protein of unknown function (complement(2807779..2807567))	27.363	27.3923	27.6636	27.8968	27.5486	27.1212	27.4976	0.849788	0.902087	0.0492528
ATPF_PSEPK	ATP synthase subunit b (complement(6180118..6179648))	32.8409	32.7963	32.871	32.8453	32.9457	32.8618	32.8601	0.272419	0.30063	0.0481834
RS5_PSEPK	30S ribosomal protein S5 558769..559269	33.8035	34.1839	33.9234	33.9745	34.0537	34.0267	33.9943	0.696447	0.786177	0.0480944
Q88RS7_PSEPK	beta-lactamase domain protein, putative hydrolase 60831..61715	29.7002	29.5838	29.8351	29.5729	29.9603	29.725	29.7296	0.746849	0.825926	0.0463689
Q88LR8_PSEPK	Organic hydroperoxide resistance transcriptional regulator (complement(2082221..2081766))	28.1948	28.2728	28.0254	28.0739	28.415	28.1416	28.1873	0.737035	0.818308	0.0458323
Q88JY8_PSEPK	GAF domain/GGDEF domain protein (complement(2853331..2852294))	28.0529	28.0675	27.9011	28.113	27.8522	28.1912	28.0297	0.716955	0.803725	0.0449422
Q88QP6_PSEPK	transcription antipausing factor NusG 534482..535015	31.66	31.7891	31.7622	31.7725	31.7549	31.8175	31.7594	0.363688	0.412256	0.044536
RL18_PSEPK	50S ribosomal protein L18 558415..558765	34.0957	34.4785	34.1459	34.3154	34.3773	34.1605	34.2622	0.761092	0.839509	0.0443789
FTSZ_PSEPK	Cell division protein FtsZ 1528978..1530174	33.1129	32.6208	32.7747	32.5637	33.114	32.9629	32.8582	0.850525	0.902273	0.0440623
Q88FS3_PSEPK	DNA replication inhibitor 4520143..4520409	30.5327	30.1408	30.6371	30.3137	30.5997	30.5288	30.4588	0.813227	0.876789	0.0438658
Q88C22_PSEPK	47 kDa protein (complement(6111509..6110301))	30.3628	27.3557	29.5238	26.4529	30.3741	30.5466	29.1027	0.979604	0.985365	0.0437686
HLDE_PSEPK	heptose 7-phosphate kinase/heptose 1-phosphate adenylyltransferase (complement(5615521..5614100))	31.7134	31.5329	31.4418	31.505	31.7129	31.5993	31.5842	0.6888	0.781045	0.0430406
Q88PQ6_PSEPK	catabolite repressor-activator, DNA-binding transcriptional dual regulator (complement(909208..908213))	28.7512	28.5496	28.6994	28.8188	28.6702	28.6399	28.6882	0.62802	0.72513	0.0429242
Q88GF2_PSEPK	Repressor protein-related protein 4299370..4300239	28.7033	28.5701	28.5059	28.5928	28.7535	28.5605	28.6144	0.636426	0.734588	0.042546
Q88CK3_PSEPK	spermidine/putrescine ABC transporter - permease subunit (complement(5904744..5903851))	27.2357	27.5445	27.4719	27.5511	27.3094	27.5192	27.4386	0.741288	0.821714	0.0425205
Q88ES4_PSEPK	Beta-ketoacyl-acyl-carrier-protein synthase I (complement(4971565..4970636))	29.3375	29.6042	29.5104	29.8185	29.3943	29.3635	29.5047	0.815661	0.876354	0.0414009
Q88CG9_PSEPK	Oxidoreductase, iron-sulfur-binding (complement(5945542..5944574))	27.5863	27.5441	27.4569	27.5262	27.5402	27.6429	27.5494	0.485108	0.562119	0.0406895
Q88MI1_PSEPK	methionine aminopeptidase (complement(1784900..1784118))	31.3372	31.2321	31.2568	31.268	31.35	31.3283	31.2954	0.374483	0.42581	0.040048
SFSA_PSEPK	sugar fermentation stimulation protein A (complement(5330388..5329675))	26.0472	26.0335	26.0775	25.8848	26.288	26.1045	26.0726	0.752033	0.831591	0.0396913
RF3_PSEPK	Peptide chain release factor 3 1011589..1013172	29.3397	29.2952	29.3407	29.2835	29.3713	29.4396	29.345	0.45225	0.521621	0.0396086
Q88QE3_PSEPK	MORN domain protein (complement(640744..638816))	29.0074	28.9772	29.0058	28.7719	29.0347	29.3021	29.0165	0.809897	0.875422	0.0394084
QUEF_PSEPK	NADPH-dependent 7-cyano-7-deazaguanine reductase 2467111..2467941	27.3357	27.8474	27.4733	27.7155	27.5147	27.5417	27.5714	0.827201	0.885064	0.0385189
Q88CE9_PSEPK	conserved protein of unknown function (complement(5965931..5965602))	31.6612	31.5189	31.8067	31.6817	31.8595	31.5604	31.6814	0.766134	0.84455	0.0382659
Q88I91_PSEPK	Rhs-related protein 3511333..3515490	29.9237	29.6308	29.6935	29.8313	29.6764	29.8547	29.7684	0.735233	0.816423	0.0381247
MLTF_PSEPK	membrane-bound lytic murein transglycosylase F (complement(1184384..1182927))	29.003	29.179	29.161	29.4211	29.2401	28.7952	29.1332	0.855225	0.904373	0.0377801
Q88MX1_PSEPK	conserved protein of unknown function 1651196..1651444	26.5662	27.0117	26.6717	26.7	26.9401	26.7226	26.7687	0.819381	0.878806	0.0377096
SYC_PSEPK	Cysteine--tRNA ligase 3303365..3304747	30.9803	31.1993	31.1039	31.1759	31.0912	31.1294	31.1133	0.609046	0.702056	0.0376593
Q88FJ6_PSEPK	two-componenent system BarA/UvrY - regulatory subunit (complement(4635755..4635117))	27.1802	27.007	26.9215	27.1624	27.0679	26.9896	27.0548	0.704568	0.792968	0.0370846
Q88PB1_PSEPK	Carbon-nitrogen hydrolase family protein 1084176..1085027	27.1304	27.1857	27.0897	27.3226	27.0367	27.157	27.1537	0.694789	0.785183	0.0368748
Q88CR7_PSEPK	predicted Zn-dependent peptidases 5833723..5835213	30.1519	30.1574	30.0324	30.0157	30.3865	30.05	30.1323	0.783129	0.85815	0.0368328
Q88FB1_PSEPK	dihydrolipoyl dehydrogenase (complement(4731443..4730007))	34.6989	34.6464	34.6257	34.5927	34.6583	34.8298	34.6753	0.646467	0.743831	0.0366338
Q88I13_PSEPK	cytosine deaminase / isoguanine deaminase 3618150..3619391	30.6506	30.4232	30.6953	30.7682	30.6476	30.463	30.608	0.779875	0.85651	0.0365728
METN1_PSEPK	methionine ABC transporter ATP-binding protein (complement(119827..118820))	28.7282	28.7736	28.7292	28.7308	28.8667	28.7391	28.7613	0.490584	0.568892	0.0352154
Q88P59_PSEPK	putative RNA polymerase sigma factor 1132888..1133424	25.6301	25.488	25.7202	25.8255	25.6778	25.4405	25.6304	0.801262	0.869634	0.0352135
CSRA_PSEPK	carbon storage regulator (csrA-like) 4357908..4358105	33.6154	33.4452	33.6631	33.6533	33.6389	33.5367	33.5921	0.667005	0.757273	0.0350749
ANMK_PSEPK	Anhydro-N-acetylmuramic acid kinase (complement(521295..520204))	28.3421	28.0459	28.1133	27.9386	28.2558	28.4114	28.1845	0.843548	0.896975	0.0348384
QUEA_PSEPK	S-adenosylmethionine:tRNA ribosyltransferase-isomerase 969088..970137	29.1785	29.036	28.9908	29.1146	29.0816	29.1105	29.0853	0.587742	0.677964	0.0338408
DDLB_PSEPK	D-alanine--D-alanine ligase B 1525814..1526770	31.481	31.3929	31.2985	31.3146	31.3584	31.5997	31.4075	0.762257	0.839711	0.0334066
Q88I92_PSEPK	conserved protein of unknown function 3510805..3511326	29.3351	29.3531	29.3673	29.1744	29.5478	29.4324	29.3683	0.780254	0.856334	0.0330594
Q88E92_PSEPK	conserved protein of unknown function 5193680..5194858	24.6539	25.1541	25.0029	25.2119	24.6441	25.0531	24.9533	0.891476	0.927102	0.0326748
Q88D36_PSEPK	Protein PilG (complement(5690342..5689941))	27.8363	28.0413	28.071	27.8587	28.1793	28.0075	27.999	0.798735	0.867462	0.0322717
Q88EG2_PSEPK	DNA-binding response regulator 5116912..5117589	27.5611	27.8452	27.5467	27.8387	27.5717	27.6386	27.667	0.811941	0.876103	0.032018
Q88NR4_PSEPK	branched-chain amino acids ABC transporter - periplasmic leucine binding subunit (complement(1307617..1306502))	36.7445	36.7686	36.9054	36.7154	36.9802	36.8186	36.8221	0.746106	0.825612	0.0319023
Q88ME0_PSEPK	conserved exported protein of unknown function (complement(1830905..1830486))	30.5212	30.9822	30.7665	30.8036	30.9495	30.6125	30.7726	0.856313	0.903124	0.0318724
ATPA_PSEPK	ATP synthase subunit alpha (complement(6179077..6177533))	36.6416	36.5995	36.6064	36.4905	36.7862	36.6634	36.6313	0.739835	0.821017	0.0308863
Q88DK8_PSEPK	MaoC domain protein 5479018..5479473	32.5177	32.3352	32.3033	32.2618	32.3892	32.5964	32.4006	0.809872	0.875913	0.0303675
Q88CY5_PSEPK	ribosome associated GTPase (complement(5749979..5748159))	32.7269	32.7942	32.5777	32.6766	32.6223	32.8872	32.7142	0.791501	0.863033	0.0291189
TYSY_PSEPK	Thymidylate synthase (complement(5867705..5866734))	26.7535	27.0365	27.0762	27.1213	26.6901	27.1408	26.9697	0.880541	0.920938	0.028628
Q88LT2_PSEPK	Enoyl-CoA hydratase/isomerase family protein (complement(2068865..2068176))	26.8993	26.7695	26.806	26.4865	26.7849	27.2884	26.8391	0.910583	0.942498	0.0283591
Q88R01_PSEPK	conserved exported protein of unknown function 399765..400265	28.5024	28.3881	28.2772	28.3266	28.6677	28.258	28.4034	0.852859	0.902909	0.0281671
RL32_PSEPK	50S ribosomal protein L32 2155373..2155555	33.4868	33.6669	33.584	33.6626	33.7299	33.427	33.5929	0.808619	0.875599	0.0273081
FABA_PSEPK	3R-3-hydroxydecanoyl acyl carrier protein (ACP) dehydratase 4716909..4717424	31.9222	32.1869	32.1531	32.1456	32.1899	32.0017	32.0999	0.816153	0.876169	0.0250047
NRDR_PSEPK	DNA-binding transcriptional repressor NrdR-Zn2+-ATP/dATP 600174..600653	27.0396	27.175	26.7102	27.3731	26.8257	26.8008	26.9874	0.919653	0.946853	0.0249386
Q88D01_PSEPK	proline iminopeptidase (complement(5730477..5729395))	31.0547	30.9851	31.1386	31.1354	31.0585	31.0579	31.0717	0.658516	0.753381	0.0244579
Q88KF6_PSEPK	2-methylisocitrate lyase 2661897..2662787	31.3937	31.5385	31.4529	31.5928	31.5062	31.3559	31.4733	0.788061	0.860267	0.0232703
GPDA_PSEPK	Glycerol-3-phosphate dehydrogenase [NAD(P)+] (complement(4711541..4710516))	30.2128	30.1847	30.1597	30.2543	30.0284	30.3427	30.1971	0.822346	0.881842	0.0227267
ECOT_PSEPK	Ecotin (complement(3456462..3455983))	28.1262	28.1809	28.008	28.2563	28.3222	27.8042	28.1163	0.901393	0.935817	0.0225137
Q88I74_PSEPK	putative Exopolysaccharide transport protein 3539314..3540852	31.3093	31.3827	31.3079	31.32	31.2555	31.4902	31.3443	0.78233	0.858168	0.0219358
CARA_PSEPK	Carbamoyl-phosphate synthase small chain (complement(5373169..5372033))	30.8362	31.1995	31.0255	31.1977	30.7883	31.1383	31.0309	0.904948	0.937861	0.0210177
Q88K21_PSEPK	putative transcriptional regulator, MerR family 2816533..2816889	27.7928	27.9689	27.8601	27.8031	27.8974	27.9809	27.8839	0.798056	0.867836	0.0198453
Q88KZ2_PSEPK	conserved exported protein of unknown function (complement(2451659..2451087))	28.3097	28.2646	28.5866	28.4783	28.6107	28.1306	28.3967	0.916298	0.944901	0.019584
Q88NH8_PSEPK	quinolinate synthase [4Fe-4S] cluster subunit 1409331..1410389	27.3634	27.4269	27.3374	27.206	27.5219	27.4558	27.3852	0.860713	0.9049	0.0186698
Q88LG8_PSEPK	putative dGMP, dTMP, dhydroxyCMP kinase (complement(2227401..2226598))	28.6996	28.5026	29.0882	28.83	28.4012	29.1149	28.7728	0.948391	0.968426	0.018561
Q88D62_PSEPK	transketolase A (complement(5657694..5655697))	33.4119	33.5044	33.5654	33.4183	33.4468	33.6715	33.503	0.851462	0.902385	0.0183042
AGUA_PSEPK	Agmatine deiminase 320607..321713	30.6913	30.563	30.5137	30.6029	30.5744	30.6448	30.5984	0.766367	0.84371	0.0180429
Q88MR0_PSEPK	putative Carboxyvinyl-carboxyphosphonate phosphorylmutase 1715055..1715885	29.889	29.629	29.5904	29.6572	29.774	29.7305	29.7117	0.867685	0.911402	0.017718
RS12_PSEPK	30S ribosomal protein S12 546172..546543	33.0847	33.1292	33.0996	33.0089	33.2363	33.1197	33.1131	0.810224	0.875284	0.0171712
Q88F05_PSEPK	TetR family transcriptional regulator 4885510..4886121	29.3317	29.3797	29.2927	29.2447	29.294	29.5162	29.3432	0.855818	0.903724	0.0168928
RL14_PSEPK	50S ribosomal protein L14 555684..556052	33.3203	33.6641	33.5102	33.599	33.4892	33.4553	33.5063	0.887773	0.924314	0.0163091
CHRR_PSEPK	Chromate reductase (complement(4675965..4675405))	32.5678	32.3797	32.2301	32.3448	32.5322	32.3474	32.4003	0.899497	0.934033	0.0155665
Q88I93_PSEPK	conserved protein of unknown function 3508373..3510229	29.2684	28.913	29.2199	28.8116	29.3968	29.2394	29.1415	0.943896	0.965241	0.0155226
Q88MF4_PSEPK	S-formylglutathione hydrolase / S-lactoylglutathione hydrolase 1813646..1814500	27.9698	28.607	28.3483	28.8798	27.8404	28.2502	28.3159	0.967973	0.983106	0.0151393
Q88NQ9_PSEPK	conserved exported protein of unknown function 1314807..1315502	28.739	28.8463	28.8607	28.7387	28.8588	28.894	28.8229	0.815492	0.876595	0.0151272
A0A140FWL3_PSEPK	putative lipoprotein 4724743..4725015	31.7636	31.4123	31.2939	31.2826	31.6695	31.5631	31.4975	0.937907	0.960689	0.01511
RL30_PSEPK	50S ribosomal protein L30 559272..559448	32.8961	32.5253	32.6451	32.5098	33.0639	32.5379	32.6964	0.946584	0.966969	0.0150261
Q88Q72_PSEPK	Uncharacterized protein YfiH 729471..730211	27.3009	27.2323	27.2816	27.4159	27.3475	27.0954	27.279	0.890307	0.926045	0.0146313
Q88EF2_PSEPK	conserved protein of unknown function (complement(5126380..5126099))	27.8402	27.9021	27.8523	27.9583	27.7201	27.9567	27.8716	0.876332	0.919008	0.0134913
Q88D88_PSEPK	conserved protein of unknown function (complement(5621263..5620490))	28.1777	28.0559	28.06	28.0588	28.2535	28.0194	28.1042	0.885712	0.924009	0.0126572
CBPA_PSEPK	Curved DNA-binding protein (complement(5516025..5515066))	32.6581	32.6272	32.625	32.5986	32.7725	32.5765	32.643	0.852797	0.903269	0.0124448
Q88C74_PSEPK	oxidative and nitrosative stress transcriptional dual regulator 6055874..6056800	31.2296	31.0587	31.098	31.1143	31.1766	31.1315	31.1348	0.837112	0.893319	0.0120424
Q88GR9_PSEPK	Transcriptional regulator, GntR family 4144448..4145200	30.4973	30.5142	30.5448	30.5455	30.6017	30.4451	30.5248	0.814781	0.876692	0.0119731
Q88LM2_PSEPK	putative Peptidase 2152958..2153947	28.0255	27.9489	27.61	27.872	27.6886	28.0578	27.8671	0.948835	0.967924	0.0113564
GLPE_PSEPK	Thiosulfate sulfurtransferase GlpE (complement(485053..484721))	29.4705	29.0152	29.5427	29.4583	29.5036	29.1002	29.3484	0.959538	0.977901	0.0112648
Q88I70_PSEPK	conserved membrane protein of unknown function (complement(3546960..3545434))	26.9604	26.8649	27.2125	26.8863	27.1105	27.0741	27.0181	0.933751	0.958655	0.0110416
Q88EB7_PSEPK	long-chain-fatty-acid/CoA ligase (complement(5172959..5171262))	29.4344	29.3825	29.4442	29.3937	29.4328	29.463	29.4251	0.748812	0.828214	0.00951322
Q88D44_PSEPK	Adenosylmethionine-8-amino-7-oxononanoate aminotransferase 5678375..5679781	28.6556	28.8356	28.5619	28.8315	28.5658	28.6842	28.6891	0.936421	0.960675	0.00943565
Q88R27_PSEPK	conserved exported protein of unknown function (complement(368650..368219))	28.0265	27.5791	27.5499	27.6179	28.0695	27.4963	27.7232	0.96981	0.982693	0.00937398
RS14_PSEPK	30S ribosomal protein S14 556952..557257	32.6205	32.8127	32.7963	32.7662	32.6369	32.8516	32.7474	0.928635	0.954679	0.00835292
Q88M61_PSEPK	Transcriptional regulator PcaQ 1913634..1914566	26.9866	26.2501	27.0272	26.416	26.9882	26.8845	26.7588	0.979896	0.984614	0.00825246
Y5068_PSEPK	conserved protein of unknown function, UPF0061 family 5784997..5786457	24.9845	25.344	25.1668	25.2624	24.9857	25.2711	25.1691	0.957318	0.976751	0.00796382
Q88DV2_PSEPK	dihydropteroate synthase (complement(5364633..5363782))	28.0104	28.114	28.1326	28.244	28.012	28.0249	28.0896	0.929485	0.955132	0.0079422
Q88Q96_PSEPK	paraquat-inducible protein B 704524..706824	27.9437	27.8548	27.8249	27.8011	27.9461	27.8992	27.8783	0.897028	0.932524	0.00767326
Q88DR3_PSEPK	Alcohol dehydrogenase, zinc-containing (complement(5421098..5420088))	31.1038	31.2249	31.0815	30.9897	31.1487	31.2948	31.1406	0.941918	0.963864	0.00765419
Q88QS8_PSEPK	DNA-binding response regulator UhpA 498527..499156	28.8857	28.737	28.9624	28.6789	29.0536	28.8683	28.8643	0.96918	0.982922	0.00521342
NADK_PSEPK	Probable inorganic polyphosphate/ATP-NAD kinase 2283801..2284748	26.5973	26.3316	26.5728	26.5308	26.3835	26.5997	26.5026	0.970973	0.983476	0.00410779
Q88IU2_PSEPK	DNA-binding response regulator (complement(3306828..3306148))	27.2156	27.2924	26.9829	26.8675	27.2999	27.3345	27.1655	0.984439	0.985763	0.00366656
XPT_PSEPK	Xanthine phosphoribosyltransferase 6013223..6013795	30.876	30.624	30.6814	30.8259	30.7436	30.6194	30.7284	0.98078	0.984818	0.00248718
Q88LS6_PSEPK	putative enoyl-[acyl-carrier-protein] reductase (NADPH, B-specific) (complement(2077158..2076409))	28.3485	28.3393	28.2831	28.4385	28.1641	28.3753	28.3248	0.979642	0.984907	0.00231934
Q88M08_PSEPK	DNA gyrase, subunit A 1971072..1973843	32.8157	32.8634	32.7804	32.7787	32.7798	32.9074	32.8209	0.967173	0.982578	0.0021464
Q88PB0_PSEPK	putative protease involved in Microcin B17 maturation and in sensitivity to the DNA gyrase inhibitor LetD 1085030..1086469	30.4808	30.5201	30.5702	30.6434	30.4788	30.455	30.5247	0.975893	0.983249	0.00207774
Q88CT6_PSEPK	putative enzyme with PLP binding domain 5818007..5818693	29.2681	29.3047	29.3169	29.43	29.3396	29.1249	29.2974	0.986386	0.987259	0.00166384
Q88QG6_PSEPK	farnesyl diphosphate synthase (complement(615246..614359))	28.2221	28.1244	28.2879	28.1624	28.2248	28.2509	28.2121	0.983777	0.986408	0.00117429
Q88C38_PSEPK	Acetyltransferase, GNAT family 6092671..6093342	30.1732	30.1478	30.0588	30.0893	30.1293	30.1617	30.1267	0.997117	0.997116	0.000155767
Q88RE1_PSEPK	Transcriptional regulatory protein AlgQ 243029..243499	30.6127	30.0074	30.6981	30.213	30.5037	30.5951	30.4384	0.993496	0.994285	-0.00213369
A0A140FW30_PSEPK	conserved protein of unknown function (complement(2036014..2035625))	27.5358	27.3063	27.1939	27.2774	27.4233	27.3263	27.3438	0.979067	0.985413	-0.00305239
Q88L14_PSEPK	molybdenum::molybdopterin ligase 2421713..2422939	27.555	27.7171	27.6804	27.7775	27.8137	27.3514	27.6492	0.984153	0.98617	-0.00330353
MNMA_PSEPK	tRNA-specific 2-thiouridylase MnmA 4525070..4526194	29.5796	29.4218	29.4151	29.4024	29.5778	29.4252	29.4703	0.963876	0.981195	-0.00370789
Q88CJ8_PSEPK	polyamine:pyruvate transaminase (complement(5910750..5909389))	29.9449	30.129	29.9577	30.1672	29.7952	30.0559	30.0083	0.973623	0.983572	-0.0044047
Q88PM0_PSEPK	Acetyltransferase, GNAT family (complement(967821..967342))	27.1714	26.9858	27.0021	26.7908	27.2508	27.1037	27.0508	0.976435	0.983439	-0.00465266
Q88EI1_PSEPK	Transcriptional regulator, AraC family (complement(5093621..5092641))	27.5756	27.6902	27.7786	27.4722	27.5319	28.0261	27.6791	0.980796	0.984304	-0.0047404
Q88RR4_PSEPK	NAD-binding component of TrK potassium transporter (complement(76209..74836))	30.0345	29.9665	30.0683	30.0837	29.9761	29.9942	30.0205	0.91482	0.94379	-0.00509707
A0A140FW18_PSEPK	putative SAM-dependent methyltransferase 1602154..1603368	27.2093	27.3492	27.3744	27.499	27.2096	27.2086	27.3084	0.964353	0.980925	-0.00520325
Q88G73_PSEPK	conserved protein of unknown function with BNR domain (complement(4377571..4376084))	26.6652	26.5625	26.746	26.7568	26.7424	26.4583	26.6552	0.963407	0.981071	-0.0054067
Q88CB0_PSEPK	DNA-binding transcriptional dual regulator, leucine-binding 6020805..6021293	27.9928	28.1904	27.9295	27.8105	28.056	28.2299	28.0348	0.971736	0.982755	-0.00545883
SYGB_PSEPK	glycine-tRNA ligase beta subunit (complement(71904..69850))	31.7624	31.5513	31.5443	31.3841	31.5567	31.8981	31.6161	0.971482	0.983055	-0.00635592
Q88GR7_PSEPK	Sensor histidine kinase/response regulator 4145918..4148101	26.4617	26.7793	27.2361	27.0577	26.6051	26.7946	26.8224	0.981069	0.984052	-0.00656954
Q88IL7_PSEPK	putative cointegrate resolution protein T Tn4652 3380329..3381327	29.4483	29.2802	29.2593	29.0226	29.511	29.4337	29.3259	0.968567	0.98333	-0.00683212
Q88KH9_PSEPK	Mg-dependent cytoplasmic DNase / RNase (complement(2641580..2640783))	28.2883	28.4262	28.3969	28.6307	28.3812	28.0788	28.367	0.968616	0.98286	-0.00690587
GCSH1_PSEPK	glycine cleavage system H protein 1 (complement(1129945..1129562))	26.8979	27.5145	27.1759	27.4096	27.1937	26.9621	27.1923	0.973937	0.983356	-0.00765292
Q88LQ5_PSEPK	Hydroperoxy fatty acid reductase gpx1 2097054..2097542	29.0003	28.9903	29.0224	29.0764	29.0396	28.8734	29.0004	0.907004	0.939856	-0.00785446
Q88PV8_PSEPK	Transcriptional regulator, MerR family (complement(859713..858814))	27.464	27.6791	27.0066	27.4213	27.4469	27.2575	27.3792	0.971097	0.983073	-0.00797908
Q88CK1_PSEPK	spermidine/putrescine ABC transporter - ATP binding subunit (complement(5906800..5905658))	32.7765	32.6536	32.6453	32.7517	32.6247	32.6748	32.6878	0.892911	0.927823	-0.00806554
Q88FQ5_PSEPK	putative Outer membrane lipoprotein Blc 4542933..4543478	28.0402	27.5911	27.6824	27.6111	28.1639	27.5142	27.7671	0.975071	0.984153	-0.00812594
Q88D87_PSEPK	Putative glycosyltransferase (complement(5622285..5621329))	26.4231	26.4618	26.4634	26.4343	26.4272	26.4603	26.445	0.622578	0.719148	-0.00882912
Q88PT5_PSEPK	Medium-chain-fatty-acid CoA ligase 878472..880154	32.2687	32.3871	32.3251	32.4932	32.1039	32.3566	32.3224	0.942904	0.964641	-0.00907389
Q88NE2_PSEPK	Transcriptional regulator, LysR family 1450817..1451722	25.7185	25.3738	25.6223	25.6586	25.6525	25.3749	25.5668	0.948418	0.967913	-0.00956345
Q88DB8_PSEPK	phosphoserine phosphatase (complement(5580864..5579617))	29.6622	29.619	29.6091	29.5561	29.6966	29.6086	29.6253	0.837564	0.893139	-0.00964419
Q88PM6_PSEPK	phosphonate transport system-binding protein 962541..963395	33.3934	33.598	33.5193	33.4793	33.7054	33.295	33.4984	0.941638	0.963957	-0.0103467
RL10_PSEPK	50S ribosomal protein L10 536459..536959	33.5093	33.8568	33.6375	33.7247	33.6437	33.6033	33.6625	0.925831	0.951456	-0.0106544
Y4577_PSEPK	UPF0271 protein PP_4577 (complement(5197287..5196511))	27.7519	27.9237	27.6865	27.7723	27.7811	27.7736	27.7815	0.876785	0.919067	-0.0116971
TSAD_PSEPK	tRNA N6-adenosine threonylcarbamoyltransferase 475709..476734	27.1885	27.1212	27.0705	27.0241	26.7936	27.5263	27.1207	0.958835	0.977358	-0.0120271
Q88QJ2_PSEPK	dTDP-4-rhamnose reductase-related protein 589877..590761	28.7326	28.5785	28.6899	28.6297	28.6375	28.6976	28.661	0.823898	0.882462	-0.0120481
LPXA_PSEPK	Acyl-[acyl-carrier-protein]--UDP-N- acetylglucosamine O-acyltransferase 1797300..1798076	29.0218	29.0139	29.2861	29.1284	29.1242	29.0318	29.101	0.901495	0.93538	-0.0124995
Q88CG5_PSEPK	exopolyphosphatase 5949284..5950786	30.1333	30.208	30.3843	30.2643	30.0605	30.363	30.2356	0.918365	0.946052	-0.0126635
Q88QZ3_PSEPK	ADP-heptose:LPS heptosyltransferase II 414183..415232	28.1766	27.8612	28.011	28.001	27.8946	28.1136	28.0097	0.91103	0.942587	-0.0131925
Q88K35_PSEPK	DNA-binding transcriptional repressor 2804188..2805210	28.6854	28.6248	28.6571	28.4896	28.7703	28.6672	28.6491	0.88082	0.920731	-0.0133915
Q88RW2_PSEPK	putative transcriptional regulator 22171..22530	31.9896	31.8846	31.8048	31.8527	31.9979	31.7862	31.886	0.872394	0.915527	-0.0140826
RL20_PSEPK	50S ribosomal protein L20 2812350..2812706	30.3416	30.6346	30.502	30.6573	30.3385	30.44	30.4857	0.916372	0.944396	-0.0141481
TRPD_PSEPK	Anthranilate phosphoribosyltransferase 509981..511030	29.0909	29.1073	29.2328	29.0704	28.9653	29.3527	29.1366	0.914501	0.944084	-0.0141786
Y2442_PSEPK	conserved protein of unknown function, DUF480 family (complement(2790247..2789600))	31.4406	31.261	31.3124	31.3347	31.3048	31.3292	31.3304	0.794772	0.865974	-0.0150636
Q88D70_PSEPK	conserved protein of unknown function (complement(5648513..5648217))	27.6898	27.2806	27.4409	27.3873	27.5646	27.4118	27.4625	0.909962	0.942098	-0.0158157
ARLY_PSEPK	Argininosuccinate lyase (complement(236834..235428))	31.2153	31.2177	31.2331	31.1985	31.0293	31.3906	31.2141	0.886354	0.924167	-0.0159168
Q88BY9_PSEPK	conserved protein of unknown function 6150990..6151835	33.3855	33.6814	33.4389	33.554	33.4012	33.5015	33.4938	0.879768	0.92126	-0.0163587
Q88PB3_PSEPK	endoribonuclease G (RNAse G) 1078806..1080263	29.3817	29.6996	29.5614	29.879	29.3863	29.3272	29.5392	0.936572	0.960383	-0.0167414
Q88RR5_PSEPK	conserved protein of unknown function (complement(74824..74510))	28.0166	27.9763	28.2585	28.0619	28.1135	28.0237	28.0751	0.858941	0.903447	-0.017409
Q88FC1_PSEPK	conserved protein of unknown function 4719894..4720775	28.1827	28.1658	28.1411	28.2448	28.0204	28.1708	28.1543	0.803293	0.871093	-0.0178661
RS11_PSEPK	30S ribosomal protein S11 561870..562259	33.6059	33.7505	33.507	33.5027	33.6901	33.6162	33.6121	0.849047	0.901557	-0.0181236
Q88DY3_PSEPK	conserved protein of unknown function 5325088..5325366	30.5779	30.8234	30.4597	30.7299	30.6724	30.4012	30.6107	0.903005	0.936596	-0.0191358
Q88PS1_PSEPK	Glutathione peroxidase 894678..895160	31.1261	30.9622	31.0632	30.8381	31.2912	30.9641	31.0408	0.898762	0.933754	-0.0194041
Q88FM3_PSEPK	methylglutaconyl-CoA hydratase 4590930..4591745	28.2126	28.2433	28.0409	28.3294	28.0633	28.0439	28.1556	0.865879	0.909453	-0.0200882
Q88KE7_PSEPK	conserved protein of unknown function 2674018..2674749	27.6115	27.6411	27.4956	27.3238	27.7397	27.6242	27.5727	0.88564	0.924457	-0.0201753
Q88N43_PSEPK	phosphate transporter (complement(1565328..1563856))	27.3909	26.9679	27.3126	26.9374	27.2069	27.4658	27.2136	0.923758	0.949918	-0.0204137
Q88RI4_PSEPK	Na+/Pi-cotransporter (complement(155295..153637))	25.4102	26.5523	24.7229	25.7001	24.8634	26.0585	25.5512	0.97528	0.983925	-0.0211099
DAVT_PSEPK	4-aminobutyrate aminotransferase 264875..266152	33.2781	33.203	33.3108	33.3772	33.0665	33.2817	33.2529	0.830972	0.888303	-0.0221596
Q88FA1_PSEPK	Transcriptional regulator, GntR family (complement(4743991..4742399))	27.347	27.321	27.3159	27.2099	27.4574	27.2496	27.3168	0.787238	0.860824	-0.0223185
Q88CM6_PSEPK	putative Oxidoreductase, FAD-binding (complement(5881238..5879871))	28.8681	29.1163	29.0119	29.088	28.8946	28.9441	28.9871	0.813934	0.876788	-0.0232321
Q88DM7_PSEPK	putative Membrane-bound lytic murein transglycosylase 5461061..5462377	30.3823	30.2619	30.2464	30.2398	30.4636	30.1168	30.2851	0.841982	0.896486	-0.023442
Q88DS7_PSEPK	Type I restriction-modification system, S subunit 5396989..5398719	28.3258	28.5572	28.3166	28.6454	28.2908	28.1913	28.3879	0.887043	0.924119	-0.024018
Q88JW9_PSEPK	O-acetylhomoserine (thiol)-lyase (complement(2875882..2874605))	31.8595	31.9216	31.6302	31.8152	31.7497	31.7738	31.7917	0.802684	0.870767	-0.0242017
Q88KS3_PSEPK	short-chain acyl-CoA dehydrogenase 2526959..2528086	28.5399	28.5364	28.8545	28.8007	28.5017	28.5551	28.6314	0.869999	0.913346	-0.0244185
RL2_PSEPK	50S ribosomal protein L2 552614..553438	34.5334	34.8152	34.6221	34.8151	34.3884	34.6924	34.6444	0.877585	0.919157	-0.0248973
Q88G86_PSEPK	short-chain alcohol dehydrogenase 4362915..4363925	31.7481	33.5071	32.7008	33.812	32.0612	32.006	32.6392	0.975459	0.983409	-0.0255636
Q88QU7_PSEPK	RNA polymerase, sigma 70 (sigma D) factor (complement(472934..471084))	32.4235	32.6066	32.5822	32.501	32.3069	32.7263	32.5244	0.855645	0.904092	-0.0260086
Q88P94_PSEPK	phospholipid ABC transporter ATP-binding subunit 1099814..1100623	29.0969	29.0129	29.0333	29.0677	29.0644	28.933	29.0347	0.637089	0.735332	-0.0260201
ISPH_PSEPK	4-hydroxy-3-methylbut-2-enyl diphosphate reductase 713987..714934	27.6106	27.5946	27.6278	27.5129	27.7648	27.4762	27.5978	0.787046	0.86108	-0.0263475
SELD_PSEPK	Selenide, water dikinase (complement(962414..961380))	28.6886	28.6355	28.1563	28.5234	28.3731	28.5028	28.48	0.885267	0.924492	-0.0270093
Q88D51_PSEPK	5,10-methylenetetrahydrofolate reductase 5669524..5670411	30.805	30.722	30.8381	30.7561	30.7385	30.7854	30.7742	0.487956	0.566201	-0.0283394
Q88CR6_PSEPK	putative adenine methyltransferase 5835213..5835815	28.9288	28.8261	28.851	28.7195	29.0385	28.7625	28.8544	0.799069	0.867236	-0.0284665
Q88DS5_PSEPK	Amino acid ABC transporter, periplasmic amino acid-binding protein (complement(5405219..5404419))	30.337	30.3535	30.3159	30.243	30.5495	30.1253	30.3207	0.827262	0.884574	-0.029555
NFUA_PSEPK	Fe/S biogenesis protein NfuA 2718874..2719458	29.5093	29.4914	29.6105	29.6381	29.4238	29.4606	29.5223	0.716321	0.804009	-0.0295842
RF1_PSEPK	Peptide chain release factor 1 852496..853578	28.7723	28.4888	28.5051	28.5651	28.6986	28.4104	28.5734	0.816332	0.875922	-0.0307598
Q88FB0_PSEPK	2-oxoglutarate dehydrogenase dihydrolipoyltranssuccinylase subunit (complement(4732760..4731537))	34.7244	34.486	34.525	34.4521	34.571	34.6148	34.5622	0.731597	0.814902	-0.0325152
MNMG_PSEPK	tRNA uridine 5-carboxymethylaminomethyl modification enzyme (complement(4381..2486))	28.4039	28.1336	28.3853	28.1225	28.1928	28.5096	28.2913	0.835906	0.892666	-0.0326144
Q88NT3_PSEPK	OmpA family protein 1284063..1284755	32.8663	32.4905	32.6459	32.2132	33.3744	32.3154	32.651	0.935622	0.96063	-0.0332591
GLNE_PSEPK	Glutamate-ammonia-ligase adenylyltransferase 411047..413980	29.4372	29.707	29.8058	29.7849	29.2793	29.7835	29.6329	0.873616	0.916546	-0.0341009
Q88JB0_PSEPK	putative Sensory box protein (complement(3122421..3121966))	28.9167	28.9787	29.1047	29.2898	28.8102	28.7933	28.9822	0.846004	0.899824	-0.0356102
Q88M27_PSEPK	conserved protein of unknown function (complement(1947739..1946555))	26.2272	25.9036	26.2381	26.0473	26.132	26.0823	26.1051	0.766201	0.844066	-0.0357869
Q88DG2_PSEPK	high-affinity branched-chain amino acid transporter, ATP-binding (complement(5530096..5529380))	30.5607	30.6199	30.4658	30.4133	30.4312	30.694	30.5308	0.740075	0.821012	-0.0359968
A0A140FWK1_PSEPK	conserved protein of unknown function (complement(4497949..4496702))	25.5018	25.6765	25.638	25.4351	25.4941	25.7762	25.587	0.769755	0.846534	-0.0369148
Q88DE6_PSEPK	exoribonuclease R (complement(5549053..5546480))	32.2598	32.3569	32.3073	32.3088	32.1485	32.3541	32.2892	0.612478	0.705779	-0.0375099
Q88EF9_PSEPK	Nitroreductase family protein (complement(5120255..5119698))	31.9223	31.9728	31.9446	31.8884	31.9466	31.8921	31.9278	0.190285	0.206406	-0.0375258
UVRB_PSEPK	excinuclease UvrABC protein B 2234890..2236905	27.3293	27.845	27.4151	27.2883	27.6929	27.4949	27.5109	0.857927	0.903226	-0.0377394
Q88PW0_PSEPK	conserved protein of unknown function (complement(857384..856686))	28.3824	28.4883	28.3676	28.3715	28.3425	28.409	28.3935	0.417834	0.481806	-0.0384388
A0A140FWQ5_PSEPK	putative type 3 effector HopPmaJ 5256507..5256848	30.0396	29.8171	29.9745	29.7385	30.0895	29.885	29.924	0.761791	0.839617	-0.039381
Q88MQ2_PSEPK	conserved exported protein of unknown function (complement(1725168..1724482))	31.3349	31.6407	31.5103	31.4729	31.5432	31.3517	31.4756	0.726067	0.810137	-0.0393912
Q88JG1_PSEPK	conserved protein of unknown function (complement(3079265..3077856))	33.3157	33.1159	33.347	33.094	33.1951	33.371	33.2398	0.734328	0.8169	-0.0395114
NIKR_PSEPK	nickel-responsive regulator (complement(3779462..3779046))	26.0968	25.9591	26.118	26.1124	26.1262	25.8168	26.0382	0.742821	0.822773	-0.0395788
Q88FF0_PSEPK	microcin C transporter - periplasmic binding protein 4685188..4687023	29.9098	29.9341	29.8065	29.945	29.8002	29.7815	29.8629	0.558828	0.643828	-0.0412795
Q88KX4_PSEPK	Response regulator 2470436..2471617	29.0806	28.8738	28.9879	29.054	28.8211	28.9421	28.9599	0.666865	0.757933	-0.0417372
DNAK_PSEPK	Chaperone protein DnaK (complement(5377564..5375639))	36.3317	36.3186	36.3282	36.2443	36.3873	36.2218	36.3053	0.466869	0.53876	-0.0417417
Q88RG7_PSEPK	putative transcriptional regulator (complement(186916..186227))	29.4562	29.295	29.3546	29.2247	29.4359	29.3165	29.3472	0.607702	0.700673	-0.0429096
Q88CM0_PSEPK	conserved exported protein of unknown function 5885261..5886013	29.3026	29.383	29.4221	29.2708	29.4756	29.2278	29.347	0.624508	0.721598	-0.0445538
Q88NM2_PSEPK	Outer membrane protein H1 1360135..1360740	32.846	32.3962	32.6263	32.3515	32.9811	32.402	32.6005	0.861568	0.905655	-0.0446409
Q88N10_PSEPK	conserved protein of unknown function (complement(1604411..1603401))	27.3722	27.0095	26.9299	26.9182	26.8855	27.3715	27.0811	0.83759	0.892645	-0.0454178
Q88GU7_PSEPK	cofactor of beta-methylthiolation of ribosomal protein S12 (complement(4116585..4114399))	27.7862	27.9194	27.9985	27.8526	27.7931	27.9214	27.8785	0.561454	0.647213	-0.0456651
Q88GY7_PSEPK	phosphoglucomutase (complement(4060898..4059261))	31.0419	31.0633	31.1595	31.0942	30.9615	31.0697	31.065	0.442208	0.509738	-0.0464319
PLSX_PSEPK	Phosphate acyltransferase 2155559..2156569	27.7375	27.3242	27.4049	27.3048	27.476	27.5434	27.4651	0.759862	0.839135	-0.0474752
Q88P70_PSEPK	conserved membrane protein of unknown function 1121668..1122729	27.3334	27.1493	27.3829	27.3454	26.9268	27.4501	27.2647	0.798439	0.867719	-0.0477454
Q88D95_PSEPK	putative D-arabinose 1-dehydrogenase 5612179..5612991	29.5223	29.0683	29.2266	29.0734	29.391	29.2093	29.2485	0.782402	0.857751	-0.0477797
Q88DV1_PSEPK	integral membrane ATP-dependent zinc metallopeptidase (complement(5366555..5364642))	30.7022	30.6588	30.7836	30.6861	30.6099	30.7009	30.6902	0.346756	0.387262	-0.0491905
SYL_PSEPK	Leucine--tRNA ligase 5456269..5458875	29.1767	29.8224	29.7565	29.8193	29.2408	29.542	29.5596	0.856074	0.903483	-0.0511614
Q88NB0_PSEPK	putative metal-binding hydrolase-oxidase enzyme 1488443..1489201	28.7214	28.7896	28.6438	28.6298	28.6834	28.6876	28.6926	0.327718	0.364991	-0.0513223
NUSB_PSEPK	transcription antitermination protein 604169..604669	32.0875	32.1013	32.121	31.9288	32.1504	32.0764	32.0776	0.478819	0.554443	-0.0513827
Q88MZ0_PSEPK	Sigma factor AlgU negative regulatory protein 1627888..1628478	29.9921	29.867	30.0957	29.7436	30.106	29.9498	29.959	0.697455	0.786499	-0.0518386
RS3_PSEPK	30S ribosomal subunit protein S3 554061..554774	34.3266	34.6492	34.4791	34.4274	34.3374	34.5325	34.4587	0.654887	0.750189	-0.0525169
MNME_PSEPK	GTPase (complement(6382..5012))	30.7602	30.6658	30.8446	30.6473	30.708	30.757	30.7305	0.433258	0.500083	-0.0527598
UPPS_PSEPK	Ditrans,polycis-undecaprenyl-diphosphate synthase ((2E,6E)-farnesyl-diphosphate specific) 1788528..1789283	27.0476	26.9188	26.8448	27.0881	26.9098	26.6542	26.9105	0.72244	0.808144	-0.0530504
Q88RA6_PSEPK	periplasmic cystine-binding protein (complement(281039..280245))	34.4653	34.6618	34.5561	34.4722	34.6945	34.3559	34.5343	0.664185	0.756172	-0.0535304
Y396_PSEPK	conserved protein of unknown function (complement(482360..481089))	30.8369	31.0373	30.9575	30.9763	30.7675	30.9218	30.9162	0.552429	0.637775	-0.0553716
IHFA_PSEPK	Integration host factor subunit alpha 2816250..2816552	32.5703	32.4484	32.4718	32.2827	32.6675	32.3724	32.4689	0.67051	0.760776	-0.0559692
Q88IU1_PSEPK	DNA-binding transcriptional repressor (complement(3307598..3306903))	28.2653	28.4943	28.459	28.483	28.3926	28.1722	28.3777	0.650885	0.747576	-0.0569197
Q88Q11_PSEPK	octaprenyl diphosphate synthase (complement(800472..799504))	27.2408	27.7043	27.4233	27.5545	27.0344	27.6087	27.4277	0.814581	0.876989	-0.0569337
Q88PJ1_PSEPK	putative ketoglutaramate omega-amidase 994130..994921	30.5431	30.2243	30.274	30.2595	30.245	30.3643	30.3184	0.61574	0.709493	-0.0575593
Q88MU2_PSEPK	conserved protein of unknown function 1680931..1681473	27.5455	27.4321	27.543	27.3133	27.4841	27.5478	27.4776	0.502251	0.581083	-0.0584577
Q88PL2_PSEPK	inositol monophosphatase / glycerol-2-phosphatase (complement(976138..975320))	31.5328	31.3052	31.1562	31.1289	31.2044	31.4855	31.3022	0.723717	0.809916	-0.0584774
Q88FU4_PSEPK	conserved protein of unknown function (complement(4500003..4497955))	29.7798	29.939	29.8937	29.8727	29.595	29.9688	29.8415	0.654965	0.749803	-0.0586567
Q88C47_PSEPK	N5-carboxyaminoimidazole ribonucleotide mutase (complement(6083535..6083044))	31.6053	31.3902	31.414	31.4488	31.2999	31.4831	31.4402	0.539051	0.624124	-0.0592295
Q88NV0_PSEPK	AotO-related protein (complement(1262634..1261519))	28.45	28.5345	28.7348	28.8404	28.1559	28.5447	28.5434	0.796175	0.86647	-0.0594781
Q88RA5_PSEPK	putative serine acetyltransferase 281348..282280	28.8585	29.041	28.9178	28.9711	28.6987	28.9646	28.9086	0.591201	0.680276	-0.0609792
RPIA_PSEPK	Ribose-5-phosphate isomerase A 5876304..5876978	30.8157	30.7031	30.5444	30.5949	30.6915	30.59	30.6566	0.505815	0.584914	-0.0622921
Q88CF8_PSEPK	regulator of nucleotide diphosphokinase (complement(5959932..5959522))	27.8036	27.6352	27.6859	27.8294	27.6241	27.4806	27.6765	0.603595	0.696376	-0.0635103
Q88G90_PSEPK	Sensory box histidine kinase (complement(4361121..4359961))	25.6939	26.1156	25.9864	25.7859	25.8049	26.0134	25.9	0.681324	0.77214	-0.0638561
Q88F14_PSEPK	5-hydroxyisourate hydrolase (complement(4876952..4876599))	26.7429	26.5341	26.2317	26.2216	26.2716	26.8225	26.4707	0.804339	0.871542	-0.064333
Q88Q93_PSEPK	bifunctional riboflavin kinase / FMN adenylyltransferaseFMN adenylyltransferase 709256..710206	28.4143	28.225	28.1818	28.1269	28.2135	28.2868	28.2414	0.489751	0.568203	-0.0646076
Q88HR3_PSEPK	Universal stress protein family 3724431..3725357	26.4773	26.4258	26.5815	27.539	25.748	25.9998	26.4619	0.912208	0.943113	-0.065932
Q88PR1_PSEPK	quinolinate phosphoribosyltransferase (decarboxylating) monomer (complement(903498..902650))	28.3463	28.5665	28.1793	28.4415	28.1857	28.2637	28.3305	0.646289	0.744215	-0.0670338
PYRG_PSEPK	CTP synthase 1806318..1807946	32.3577	32.5208	32.5637	32.4487	32.2878	32.5041	32.4471	0.497849	0.576538	-0.067201
Q88I78_PSEPK	acetoacetyl CoA-transferase (subunit B) 3534057..3534713	26.9885	27.3301	27.2146	27.489	26.742	27.0972	27.1435	0.788291	0.860142	-0.0683034
Q88DB3_PSEPK	putative phytase-like protein (complement(5587285..5586260))	28.2012	28.1828	28.3749	28.1502	28.351	28.0514	28.2186	0.556647	0.641378	-0.0687447
Q88E73_PSEPK	conserved protein of unknown function 5212200..5212436	31.6861	31.779	31.7672	31.7568	31.7791	31.4883	31.7094	0.517458	0.59765	-0.0694116
DAPF_PSEPK	diaminopimelate epimerase 5962324..5963187	30.1285	30.2087	30.1213	30.0164	30.1557	30.076	30.1178	0.226427	0.247105	-0.0701701
Q88K32_PSEPK	ribonucleoside hydrolase 2806627..2807595	30.2297	30.3102	30.2994	30.2182	30.266	30.1446	30.2447	0.180976	0.194359	-0.0702025
Q88IW5_PSEPK	XRE family transcriptional regulator (complement(3282913..3282368))	27.0685	27.1245	26.8434	26.8069	27.0079	27.0101	26.9768	0.553605	0.638681	-0.0704956
Q88EC7_PSEPK	Transcriptional regulator, LysR family 5155542..5156465	29.4983	29.5016	29.4793	29.3397	29.5027	29.4252	29.4578	0.212326	0.232827	-0.0705496
ISPG_PSEPK	4-hydroxy-3-methylbut-2-en-1-yl diphosphate synthase 987014..988123	30.3809	30.1274	30.1757	30.0091	30.2122	30.2495	30.1925	0.545737	0.63149	-0.0710773
Q88PE9_PSEPK	DNA-binding response regulator 1041518..1042201	29.2248	29.3207	28.9916	29.2539	29.0928	28.9755	29.1432	0.601864	0.694551	-0.0716801
A0A140FW05_PSEPK	conserved exported protein of unknown function 810819..811394	27.5321	27.3135	27.4225	27.1354	27.6398	27.2703	27.3856	0.673459	0.763546	-0.0741825
IPYR_PSEPK	inorganic pyrophosphatase (complement(625616..625089))	33.6224	33.5844	33.7479	33.4838	33.5156	33.7322	33.6144	0.465628	0.537028	-0.074398
Q88QE7_PSEPK	UDP-N-acetylmuramate:L-alanyl-gamma-D-glutamyl- meso-diaminopimelate ligase 635777..637126	29.6885	29.7167	29.756	29.6355	29.5842	29.7133	29.6824	0.14683	0.159299	-0.0760434
Q88MI3_PSEPK	N-succinyl-L,L-diaminopimelate aminotransferase alternative (complement(1781343..1780147))	29.1442	29.1242	29.2215	29.1285	29.0498	29.0762	29.1241	0.105432	0.116647	-0.0784359
Q88C48_PSEPK	N5-carboxyaminoimidazole ribonucleotide synthase (complement(6083033..6081951))	31.6738	31.5571	31.5262	31.4689	31.4463	31.6048	31.5462	0.302616	0.333911	-0.0790488
Q88Q18_PSEPK	ATP-dependent protease-like protein 793859..796297	32.1041	32.0925	32.0832	31.9417	31.9095	32.1914	32.0538	0.425796	0.491468	-0.0790819
Q88HF5_PSEPK	conserved protein of unknown function (complement(3856171..3855299))	26.3595	26.5448	26.0083	26.1053	26.1397	26.4284	26.2643	0.692923	0.783703	-0.0797354
SECA_PSEPK	protein translocation complex, ATPase subunit SecA 1531990..1534809	31.0473	31.3102	31.2799	31.4259	30.8786	31.0937	31.1726	0.679941	0.770302	-0.0797373
A0A140FWK2_PSEPK	D-hydantoinase/dihydropyrimidinase 4547689..4549128	35.1133	35.3013	35.1246	35.2197	34.9028	35.1771	35.1398	0.530753	0.613569	-0.0798302
Q88NB2_PSEPK	putative amino acid ABC transporter - ATP-binding subunit 1486220..1486984	32.1357	31.9304	32.1432	31.9604	32.0269	31.9813	32.0297	0.330005	0.367067	-0.080239
DUSA_PSEPK	tRNA-dihydrouridine synthase A (complement(2476368..2475358))	27.2151	27.6732	27.4982	27.3709	27.3468	27.4271	27.4219	0.584288	0.673459	-0.08056
Q88CI4_PSEPK	putative oxidoreductase involved in anerobic synthesis of ubiquinone, FAD/NAD(P)-binding domain (complement(5930387..5929164))	28.9743	29.0974	29.1135	29.043	28.8489	29.0476	29.0208	0.357756	0.402417	-0.0818876
Q88NZ6_PSEPK	Transcriptional regulator, PadR family (complement(1205761..1205216))	28.3744	28.662	28.6812	28.398	28.7005	28.3731	28.5315	0.600862	0.693871	-0.0820491
Q88KI8_PSEPK	DNA-binding, ATP-dependent protease 2630536..2632932	31.0033	30.926	30.9644	31.1123	30.7012	30.8325	30.9233	0.53987	0.623995	-0.0825221
NDPA_PSEPK	Nucleoid-associated protein PP_0973 (complement(1113154..1112147))	30.2709	30.0072	30.0522	29.8116	30.1121	30.158	30.0686	0.574602	0.663598	-0.0828698
PROA_PSEPK	Gamma-glutamyl phosphate reductase (complement(5474794..5473523))	30.983	30.8869	30.9216	30.772	30.8266	30.9436	30.889	0.224559	0.244883	-0.0831032
Q88KZ1_PSEPK	transcription-repair coupling factor (complement(2455118..2451669))	29.919	29.9063	29.9783	29.6867	29.8064	30.0611	29.893	0.501462	0.580072	-0.0831108
ORN_PSEPK	Oligoribonuclease (complement(5572764..5572222))	31.4814	31.4166	31.4275	31.4933	31.3527	31.2269	31.3997	0.349354	0.389395	-0.0841694
GATA_PSEPK	Glutamyl-tRNA(Gln) amidotransferase subunit A (complement(1074855..1073404))	31.8309	31.7597	31.8539	31.644	31.6256	31.9216	31.7726	0.445283	0.513218	-0.0844555
Q88FD0_PSEPK	conserved protein of unknown function (complement(4710479..4710132))	26.7179	26.6698	26.5905	26.2373	26.4753	27.0118	26.6171	0.733922	0.817021	-0.084582
Q88LL3_PSEPK	4-amino-4-deoxychorismate lyase 2160263..2161078	27.9704	28.1315	27.8368	27.8673	27.8517	27.9633	27.9368	0.405574	0.466512	-0.0855039
Q88EE2_PSEPK	putative Agmatinase 5137814..5138776	27.3433	27.3164	27.3139	27.2914	27.1222	27.3018	27.2815	0.218244	0.239051	-0.0860697
Q88N15_PSEPK	C4-dicarboxylate transport transcriptional regulatory protein (complement(1597010..1595676))	28.8818	28.8609	28.6342	28.7923	28.7093	28.6162	28.7491	0.411258	0.471609	-0.0863253
TRPB_PSEPK	tryptophan synthase beta chain (complement(93593..92376))	31.7241	31.894	31.7615	31.988	31.399	31.7329	31.7499	0.652435	0.748757	-0.0865733
RL5_PSEPK	50S ribosomal protein L5 556399..556938	33.5332	33.6402	33.4622	33.7012	33.411	33.2619	33.5016	0.564407	0.651187	-0.08719
Y4802_PSEPK	putative lipoate regulatory protein (complement(5465389..5465114))	29.3802	29.1958	29.3834	29.2626	29.1115	29.3238	29.2762	0.380157	0.433397	-0.08719
Q88CA3_PSEPK	4-guanidinobutyraldehyde dehydrogenase (complement(6029460..6027967))	30.9147	31.0117	31.0885	31.2167	30.6987	30.836	30.961	0.618469	0.713083	-0.0878131
Q88EL9_PSEPK	conserved protein of unknown function 5032482..5032835	29.0329	28.7793	29.1449	29.0515	28.7614	28.8807	28.9418	0.556569	0.641779	-0.0878181
Q88DY4_PSEPK	conserved protein of unknown function with kinase-like domain 5323367..5324929	30.7533	30.7598	30.7682	30.7316	30.5565	30.7218	30.7152	0.187459	0.203122	-0.0904452
Q88M53_PSEPK	putative phosphoserine phosphatase (complement(1922239..1921586))	28.0972	27.9881	28.1888	27.9887	28.0284	27.9847	28.046	0.202923	0.221063	-0.0907249
Q88Q14_PSEPK	FKBP-type peptidyl-prolyl cis-trans isomerase 798028..798645	31.6433	31.1958	31.5972	31.4775	31.3688	31.3175	31.4334	0.576868	0.666078	-0.0908171
SYY_PSEPK	Tyrosine--tRNA ligase 522934..524133	32.4141	32.304	32.3134	32.2029	32.2411	32.315	32.2984	0.132668	0.144594	-0.0908559
Q88CX3_PSEPK	Peptidase, M23/M37 family 5762625..5763941	29.829	29.8095	29.8147	29.6288	29.9461	29.6057	29.7723	0.455187	0.523942	-0.0908604
Q88N89_PSEPK	factor modulating bacterial replication archosome assembly (complement(1509285..1508698))	28.6557	28.4688	28.6118	28.3887	28.6215	28.4522	28.5331	0.365401	0.413948	-0.0912991
Q88CU0_PSEPK	putative cell division protein 5814818..5815516	28.3771	27.6236	28.0089	28.0939	27.839	27.8005	27.9572	0.716469	0.803666	-0.0921059
Q88MR7_PSEPK	OmpA family protein (complement(1708115..1707324))	30.157	29.4492	29.4718	29.1657	30.2086	29.4244	29.6461	0.823163	0.882194	-0.0930901
Q88L61_PSEPK	Transcriptional regulator, LysR family 2359043..2359966	26.4188	26.9281	26.5912	26.7677	26.2155	26.6752	26.5994	0.702443	0.791117	-0.0931867
Q88IG6_PSEPK	putative transcriptional repressor, CI/C2 family (complement(3420184..3419453))	28.8531	28.9092	28.8845	28.6583	29.0362	28.6721	28.8355	0.495763	0.57573	-0.0934143
Q88LV0_PSEPK	N5-glutamine S-adenosyl-L-methionine-dependent methyltransferase 2051860..2052768	26.8022	26.633	26.9352	26.7304	26.4762	26.8805	26.7429	0.555352	0.640626	-0.0944068
Q88NH4_PSEPK	AhpC/TSA family protein (complement(1413896..1413423))	31.3257	31.3094	31.3223	30.9695	31.4226	31.2817	31.2719	0.519437	0.59953	-0.094511
Q88FP8_PSEPK	putative glycoside hydrolase (complement(4554925..4553129))	26.7951	26.9058	26.7436	26.5636	26.8715	26.7242	26.7673	0.399765	0.457893	-0.095054
PANB_PSEPK	3-methyl-2-oxobutanoate hydroxymethyltransferase 5340894..5341694	29.5027	29.353	29.5441	29.4658	29.406	29.2419	29.4189	0.342146	0.381916	-0.095396
PURT_PSEPK	Phosphoribosylglycinamide formyltransferase 2 1661873..1663054	31.4472	31.3899	31.4877	31.4116	31.186	31.4408	31.3938	0.325912	0.362452	-0.0954762
Q88KF8_PSEPK	conserved exported protein of unknown function (complement(2660877..2660341))	27.5717	28.033	27.5424	27.5336	27.8289	27.4929	27.6671	0.637534	0.735141	-0.097182
Q88GS4_PSEPK	putative Monooxygenase subunit 4139068..4140108	27.2896	27.3551	27.4254	27.3198	26.867	27.5908	27.308	0.673441	0.764	-0.0974649
Q88PV1_PSEPK	Hypoxanthine-guanine phosphoribosyltransferase 865988..866545	29.7806	29.3031	29.0392	29.0497	29.5412	29.2385	29.3254	0.725738	0.810045	-0.097833
Q88DT2_PSEPK	D-lactate dehydrogenase 5386491..5389301	28.481	28.2808	28.7008	28.2298	28.4203	28.5177	28.4384	0.54262	0.628018	-0.0982711
KAD_PSEPK	Adenylate kinase 1712267..1712917	33.5216	33.5064	33.5261	33.4828	33.5025	33.2738	33.4689	0.251453	0.277121	-0.0983429
Q88JW4_PSEPK	D-isomer specific 2-hydroxyacid dehydrogenase family protein (complement(2879005..2878010))	27.584	27.4832	27.5066	27.5784	27.293	27.4073	27.4754	0.327982	0.365043	-0.0983518
Q88DQ7_PSEPK	ATP-dependent RNA helicase (complement(5428102..5426771))	28.8453	28.6801	28.7959	28.4514	28.7414	28.8311	28.7242	0.470912	0.544567	-0.0991103
EFTU2_PSEPK	Elongation factor Tu-B 549326..550519	34.7543	34.5412	34.6002	34.4002	34.5887	34.6069	34.5819	0.336738	0.375049	-0.0999819
ATPG_PSEPK	ATP synthase gamma chain (complement(6177484..6176624))	33.8662	33.8838	33.7846	33.7218	33.8027	33.7094	33.7947	0.0769143	0.0928065	-0.100188
Q88G28_PSEPK	conserved protein of unknown function 4412927..4413163	27.6338	27.6133	27.593	27.7073	27.6699	27.1613	27.5631	0.59939	0.691936	-0.100547
Q88PS2_PSEPK	FKBP-type peptidyl-prolyl cis-trans isomerase 894047..894532	32.9362	32.613	32.9832	32.8618	32.7938	32.5746	32.7938	0.525731	0.606462	-0.100727
Q88C39_PSEPK	Acetyltransferase 6092217..6092663	27.8566	27.7854	27.7093	27.5287	27.5951	27.9245	27.7333	0.479269	0.554796	-0.100986
Q88CR8_PSEPK	putative processin peptidase 5832375..5833730	30.793	30.5594	30.5654	30.493	30.6318	30.4852	30.588	0.320085	0.356105	-0.10258
NTPA_PSEPK	dITP/XTP pyrophosphatase 5822472..5823068	28.3608	28.2289	28.2364	28.1695	28.2562	28.09	28.2236	0.183111	0.195741	-0.103401
Q88QH8_PSEPK	Riboflavin synthase 601829..602494	29.9491	29.931	29.7561	29.8127	29.7192	29.7919	29.8267	0.19923	0.216954	-0.104102
Q88N72_PSEPK	essential cell division protein FtsA 1527660..1528922	34.0644	33.7827	33.7725	33.6163	33.8291	33.8597	33.8208	0.440326	0.508182	-0.104833
Q88D05_PSEPK	Amino acid ABC transporter, periplasmic amino acid-binding protein (complement(5724098..5723298))	33.1018	32.9226	32.7308	32.9181	32.7391	32.7819	32.8657	0.429427	0.494934	-0.105339
Y4561_PSEPK	stress response protein (complement(5182275..5182096))	30.0452	29.163	29.7424	29.922	29.5392	29.1733	29.5975	0.770257	0.846788	-0.105384
RL28_PSEPK	50S ribosomal protein L28 (complement(6030785..6030549))	32.5733	33.2305	33.0502	32.9392	32.8338	32.7628	32.8983	0.628311	0.724937	-0.106068
Q88DP7_PSEPK	AsnC family transcriptional regulator 5437954..5438430	30.5442	30.4364	30.3916	30.2999	30.4443	30.3086	30.4041	0.177204	0.191966	-0.106479
Q88EZ5_PSEPK	sulfate ABC transporter 4896575..4897573	32.1411	32.0709	32.0396	31.9446	32.14	31.8464	32.0305	0.30712	0.340177	-0.106846
Q88KB5_PSEPK	cobalamin-dependent methionine synthase (complement(2715103..2711396))	31.2297	31.4978	31.5364	31.3991	31.1386	31.4041	31.3676	0.456466	0.524909	-0.107328
Q88FQ0_PSEPK	NADP-dependent dihydropyrimidine dehydrogenase subunit PreA 4550632..4551906	33.1327	33.1207	32.9573	33.1075	32.755	33.0259	33.0165	0.423453	0.489889	-0.107426
Q88HA1_PSEPK	quinohemoprotein amine dehydrogenase, beta subunit (complement(3923044..3921905))	29.7484	29.8731	30.0922	30.0721	29.5615	29.757	29.8507	0.580964	0.670063	-0.107665
Q88MB6_PSEPK	conserved protein of unknown function 1854139..1854678	29.3704	29.3405	29.3834	29.3086	29.2295	29.233	29.3109	0.0200247	0.0307059	-0.107733
Q88DL6_PSEPK	Ribosomal silencing factor RsfS (complement(5472818..5472399))	32.1897	31.9698	32.1635	31.8259	32.1252	32.0474	32.0536	0.393868	0.451676	-0.108165
HEM3_PSEPK	Porphobilinogen deaminase 237982..238923	30.7339	30.5467	30.4454	30.3799	30.7153	30.3063	30.5213	0.514903	0.594064	-0.108192
Q88DX6_PSEPK	putative aspartate/tyrosine/aromatic aminotransferase (complement(5331560..5330388))	28.4555	28.4283	28.4394	28.2282	28.1638	28.6062	28.3869	0.476932	0.552139	-0.108346
Q88R87_PSEPK	two-component system DNA-binding response transcriptional dual regulator 301082..301822	32.0587	31.8535	31.874	31.7605	31.8867	31.8118	31.8742	0.218574	0.239308	-0.10911
Q88K18_PSEPK	Transcriptional regulator, TetR family 2821722..2822315	28.1245	27.9461	28.0147	27.9889	27.9258	27.8433	27.9739	0.178151	0.191711	-0.10913
Q88FM2_PSEPK	methylcrotonyl-CoA carboxylase biotin-containing subunit alpha 4591742..4593694	28.9878	29.104	29.2062	29.1159	28.7012	29.1528	29.0446	0.526794	0.607916	-0.109353
Q88LZ6_PSEPK	putative mannosyltransferase 1988751..1993562	29.3082	29.499	29.526	29.4346	29.0736	29.4957	29.3895	0.500642	0.579811	-0.1098
Q88H37_PSEPK	putative ABC transporter, periplasmic substrate-binding protein 3999316..4000302	28.4481	28.4298	28.3677	28.0798	28.4908	28.3444	28.3601	0.420041	0.484257	-0.110154
Y4590_PSEPK	conserved protein of unknown function (complement(5209004..5208711))	26.9041	26.8436	26.7748	26.9189	26.6984	26.5726	26.7854	0.362114	0.409531	-0.110884
UBID_PSEPK	3-octaprenyl-4-hydroxybenzoate carboxy-lyase (complement(5947008..5945542))	30.4515	30.3732	30.3107	30.3119	30.2624	30.2268	30.3227	0.0793724	0.094897	-0.111445
Q88LP8_PSEPK	conserved protein of unknown function (complement(2109329..2107305))	27.8602	27.856	27.715	27.712	27.8297	27.5523	27.7542	0.295376	0.325643	-0.11242
RSMJ_PSEPK	Ribosomal RNA small subunit methyltransferase J 1717302..1718078	28.9841	29.1888	28.9832	28.9468	28.8645	29.0065	28.9956	0.230461	0.249917	-0.112782
CLPB_PSEPK	Chaperone protein ClpB 730461..733025	34.1847	34.19	34.1887	34.1581	33.9431	34.1232	34.1313	0.165124	0.181576	-0.113015
CHER2_PSEPK	chemotaxis protein methyltransferase (complement(4984699..4983872))	27.457	27.5204	27.8321	27.592	27.4002	27.478	27.5466	0.428815	0.494086	-0.113119
Q88DF8_PSEPK	branched-chain amino acid ABC transporter, periplasmic amino acid-binding protein (braC-like) (complement(5534474..5533338))	36.5657	36.7966	36.6388	36.3674	36.6108	36.6833	36.6104	0.389265	0.445285	-0.113239
Q88LY6_PSEPK	putative Acylneuraminate cytidylyltransferase (complement(2007361..2006666))	28.3094	28.4472	28.3146	28.469	28.0008	28.2612	28.3004	0.471369	0.545052	-0.113416
Q88N41_PSEPK	transcription regulatory protein (pca regulon) 1566321..1567196	27.2909	27.4914	27.515	27.3726	27.2677	27.3155	27.3755	0.214885	0.235089	-0.11382
ATPB_PSEPK	ATP synthase subunit beta (complement(6176596..6175220))	36.7361	36.7607	36.6637	36.5543	36.6992	36.5648	36.6631	0.106665	0.118085	-0.114052
DCD_PSEPK	Deoxycytidine triphosphate deaminase 1257458..1258024	29.8306	29.7667	29.8091	29.606	29.6259	29.8301	29.7447	0.195929	0.211937	-0.114817
Q88KS2_PSEPK	enoyl-CoA hydratase 2528100..2528873	32.1609	32.0529	32.063	32.0067	31.9217	32.004	32.0349	0.0605437	0.0744221	-0.114839
Q88KI5_PSEPK	conserved protein of unknown function (complement(2636573..2635527))	28.3908	28.4809	28.2703	28.1799	28.2692	28.3473	28.3231	0.213225	0.233161	-0.115146
Q88KG2_PSEPK	Phosphoadenosine phosphosulfate reductase (complement(2656190..2655456))	29.1103	29.0799	29.4292	29.1645	29.1284	28.9811	29.1489	0.409089	0.470112	-0.115164
Q88M12_PSEPK	putative oxidoreductase (complement(1967989..1967249))	31.1303	31.1256	31.198	31.0632	31.0215	31.0229	31.0936	0.0130349	0.0227317	-0.115463
Q88DP2_PSEPK	Phosphomethylpyrimidine kinase 5445045..5445842	29.3489	29.4423	29.265	29.2587	29.419	29.0318	29.2943	0.402206	0.461507	-0.115574
Q88N00_PSEPK	putative Tricarboxylate transport protein TctC (complement(1618898..1617918))	29.4754	29.4745	29.5468	29.2461	29.5071	29.3966	29.4411	0.218705	0.239178	-0.115649
Q88L05_PSEPK	Universal stress protein (complement(2434605..2434165))	33.9541	33.9894	34.1316	33.8738	33.8985	33.9556	33.9672	0.123243	0.134002	-0.115735
Q88DN0_PSEPK	putative Lipoprotein 5458937..5459542	30.9894	30.6003	30.6327	30.2765	30.9902	30.6073	30.6828	0.655125	0.749487	-0.116096
RL34_PSEPK	50S ribosomal protein L34 (complement(8946..8812))	32.2112	32.2143	32.0086	32.1987	31.9634	31.9221	32.0864	0.347928	0.387946	-0.116651
Q88PV9_PSEPK	deoxyribodipyrimidine photolyase (complement(858823..857381))	27.6429	28.0431	27.154	27.5229	27.579	27.3855	27.5546	0.678495	0.768785	-0.117555
EFTS_PSEPK	Elongation factor Ts 1786170..1787033	35.3294	35.2182	35.2625	35.0303	35.2264	35.2004	35.2112	0.165489	0.181748	-0.11769
HSLO_PSEPK	33 kDa chaperonin 306086..306985	29.5514	30.3359	30.304	30.3387	29.6882	29.8109	30.0048	0.735165	0.816705	-0.117833
Q88RN3_PSEPK	oligopeptidase A 101181..103232	30.2061	30.4271	30.3439	30.4268	29.9809	30.2123	30.2662	0.454937	0.524016	-0.119026
A0A140FWP7_PSEPK	23S rRNA pseudouridine 2605 synthase (complement(5112411..5111344))	31.1773	31.1202	31.356	31.1059	31.0109	31.1777	31.158	0.236123	0.257788	-0.119651
Q88CC3_PSEPK	L-piperidine-6-carboxylate dehydrogenase (complement(6003936..6002446))	29.7746	29.7684	29.9286	29.7274	29.4534	29.9292	29.7636	0.459543	0.52904	-0.120573
Q88C32_PSEPK	glucose-6-phosphate 1-dehydrogenase 6099177..6100634	27.5819	27.8048	27.6095	27.6634	27.5445	27.4262	27.605	0.285624	0.312265	-0.12069
Q88D63_PSEPK	D-erythrose 4-phosphate dehydrogenase (complement(5655545..5654487))	28.9427	28.9927	28.4413	28.8751	28.5719	28.5649	28.7314	0.582536	0.67167	-0.121588
MINC_PSEPK	Probable septum site-determining protein MinC (complement(1934690..1933863))	28.8454	28.8276	28.4671	28.4466	28.8368	28.4901	28.6522	0.522156	0.601873	-0.12222
Q88CB3_PSEPK	DNA-binding transcriptional repressor PuuR-putrescine (complement(6018018..6017470))	26.3734	26.2951	26.1943	26.0063	26.1961	26.293	26.2264	0.283108	0.310012	-0.122513
Q88FQ1_PSEPK	NADP-dependent dihydropyrimidine dehydrogenase subunit 4549264..4550631	34.4556	34.4598	34.3334	34.4005	34.0915	34.387	34.3546	0.321398	0.357536	-0.123244
Q88QS3_PSEPK	ribulose-5-phosphate 3-epimerase 503948..504622	29.7396	29.3857	29.6289	29.4222	29.421	29.5404	29.523	0.331174	0.368152	-0.123522
Q88NW9_PSEPK	putative peroxiredoxin 1243109..1243711	33.7309	33.6093	33.4936	33.3521	33.5565	33.5538	33.5493	0.268121	0.297344	-0.123777
Q88QV2_PSEPK	5-aminopentanamidase (complement(463399..462605))	30.6369	30.5394	30.5408	30.4304	30.3541	30.5606	30.5104	0.143901	0.155093	-0.124037
FABZ_PSEPK	3-hydroxyacyl-[acyl-carrier-protein] dehydratase FabZ 1796812..1797303	30.0941	30.2376	30.2182	29.9517	29.9739	30.2518	30.1212	0.308413	0.341979	-0.124176
Q88NH1_PSEPK	putative Lipoprotein 1415631..1416752	31.7527	31.4124	31.474	31.3308	31.5782	31.3566	31.4841	0.395342	0.453126	-0.124496
Q88MC0_PSEPK	cysteine synthase B 1848560..1849459	29.3818	29.2328	29.3828	29.2846	29.1329	29.2054	29.27	0.133169	0.144771	-0.124781
Q88LM0_PSEPK	conserved protein of unknown function 2154832..2155359	27.5968	27.9015	28.0392	28.0014	27.7027	27.4564	27.783	0.572443	0.661645	-0.125687
Q88QB6_PSEPK	putative Methyltransferase (complement(676410..675661))	27.5279	27.4466	27.5333	27.452	27.2144	27.4619	27.4394	0.213461	0.23325	-0.126553
Q88H18_PSEPK	putative NAD(P)-binding oxidoreductase with NAD(P)-binding Rossmann-fold domain (complement(4022305..4021364))	29.3948	29.4205	29.5257	29.4081	29.1216	29.4306	29.3835	0.30213	0.333916	-0.126901
Q88F98_PSEPK	conserved exported protein of unknown function (complement(4746006..4745185))	30.1775	30.1253	30.0712	29.8868	30.277	29.8285	30.0611	0.427017	0.492693	-0.127253
SURA_PSEPK	peptidyl-prolyl cis-trans isomerase (complement(489617..488298))	33.7463	33.6195	33.6401	33.353	33.7789	33.4884	33.6044	0.38423	0.438432	-0.128508
Q88PT9_PSEPK	conserved exported protein of unknown function 874422..875261	30.8581	30.6033	30.6412	30.5742	30.7591	30.3811	30.6362	0.392022	0.448934	-0.129367
RLMB_PSEPK	23S rRNA (guanosine-2'-O-)-methyltransferase RlmB (complement(5546483..5545737))	30.3711	30.414	30.4098	30.1359	30.3636	30.3068	30.3335	0.136987	0.149173	-0.129528
Q88EY4_PSEPK	D-isomer specific 2-hydroxyacid dehydrogenase family protein (complement(4907788..4906850))	27.1163	27.8709	26.9337	27.2989	26.887	27.3441	27.2418	0.706128	0.793806	-0.130276
Q88N87_PSEPK	putative lipoprotein (complement(1511566..1509749))	30.1456	30.0544	29.8852	29.9263	29.9632	29.7981	29.9621	0.220087	0.240003	-0.132525
PUR4_PSEPK	Phosphoribosylformylglycinamidine synthase 1184796..1188695	32.9304	33.0621	33.1189	32.9435	32.7432	33.0265	32.9708	0.258795	0.286628	-0.132734
HTPG_PSEPK	Chaperone protein HtpG (complement(4723563..4721659))	32.05	31.9914	32.015	31.9977	31.7473	31.9117	31.9522	0.152079	0.166466	-0.133205
Q88LY9_PSEPK	conserved protein of unknown function 2003500..2004510	28.3833	28.5867	28.6906	28.4901	28.1376	28.6321	28.4867	0.481801	0.558128	-0.133609
RL27_PSEPK	50S ribosomal protein L27 801070..801327	32.577	33.0354	32.8601	32.9228	32.6183	32.5294	32.7572	0.495674	0.575943	-0.133963
Q88CL7_PSEPK	maltose acetyltransferase (complement(5888259..5887693))	27.1246	26.8591	26.9513	27.0542	26.8522	26.6248	26.911	0.410116	0.470581	-0.134565
Y5201_PSEPK	conserved protein of unknown function, UPF0149 family (complement(5933976..5933422))	27.7903	27.9688	27.8895	27.9505	27.605	27.6881	27.8154	0.30996	0.343832	-0.135007
Q88DE5_PSEPK	putative Iron ABC transporter, periplasmic iron-binding protein 5549759..5550772	33.0208	33.0153	33.0242	32.797	33.1007	32.7571	32.9525	0.28094	0.307527	-0.135153
Q88DC0_PSEPK	Thiosulfate sulfurtransferase 5577859..5578668	30.3197	30.3003	30.1756	30.1305	30.1787	30.0772	30.197	0.0643941	0.079058	-0.136382
Q88NA7_PSEPK	Colicin-E7 immunity protein (complement(1492597..1492334))	27.2453	27.317	27.554	27.4423	27.2115	27.0517	27.3036	0.4038	0.463841	-0.136935
Q88MU0_PSEPK	putative Xenobiotic reductase 1683422..1684528	32.473	32.4797	32.475	32.4631	32.1661	32.3831	32.4067	0.193695	0.209302	-0.138486
Q88NS1_PSEPK	conserved protein of unknown function (complement(1300177..1298570))	29.6022	29.3797	29.2621	29.0744	29.2241	29.5277	29.345	0.44998	0.519168	-0.139277
Q88LN5_PSEPK	glutathione S-transferase reducing arsenate to arsenite 2137141..2137764	27.6897	27.2199	27.217	27.1576	27.1407	27.4062	27.3052	0.47588	0.550906	-0.140683
Q88KI2_PSEPK	putative Acyl-CoA thioesterase II 2637895..2638692	29.5284	29.2938	29.3831	29.3585	29.3014	29.123	29.3314	0.226276	0.247202	-0.140774
Q88LS9_PSEPK	conserved protein of unknown function (complement(2073988..2073608))	30.8935	30.7679	30.7668	30.72	30.8501	30.4334	30.7386	0.337594	0.376052	-0.141568
Q88FQ3_PSEPK	N-carbamoyl-beta-alanine amidohydrolase/allantoine amidohydrolase 2 (complement(4545805..4544522))	32.831	32.576	32.4575	32.6702	32.2882	32.4813	32.5507	0.415041	0.477457	-0.141614
Q88LB0_PSEPK	Exonuclease SbcD (complement(2301356..2300118))	26.0067	25.8235	25.8523	25.9236	25.5869	25.7466	25.8233	0.276663	0.304488	-0.141774
MUTS_PSEPK	DNA mismatch repair protein MutS (complement(1825253..1822680))	27.1262	27.2367	27.1943	26.6947	27.0908	27.3449	27.1146	0.499681	0.578666	-0.142259
TRPA_PSEPK	tryptophan synthase alpha chain (complement(92379..91570))	31.3659	31.3541	31.3438	31.3473	31.0339	31.2521	31.2828	0.197607	0.214544	-0.143513
Q88C30_PSEPK	conserved exported protein of unknown function 6103168..6104022	28.9532	28.9225	28.8524	28.9211	28.6592	28.717	28.8376	0.165862	0.181755	-0.14359
Q88RW1_PSEPK	conserved hypothetical protein 23176..24018	30.5072	30.5607	30.6956	30.5674	30.2919	30.4727	30.5159	0.217318	0.238051	-0.143882
IHFB_PSEPK	Integration host factor subunit beta 1981361..1981663	30.7125	30.8747	30.9034	30.6935	30.6273	30.7372	30.7581	0.0992908	0.110218	-0.144246
Q88R72_PSEPK	conserved protein of unknown function (complement(316524..316069))	28.5713	28.542	28.4336	28.3576	28.4282	28.328	28.4435	0.0482723	0.064459	-0.144317
Q88LQ0_PSEPK	conserved protein of unknown function (complement(2104883..2103369))	26.9572	27.1537	27.2016	26.9899	26.9369	26.9522	27.0319	0.131621	0.143837	-0.144539
Q88DB5_PSEPK	DNA topoisomerase IV subunit A (complement(5585731..5583473))	29.9817	29.8455	29.9087	29.6593	29.7489	29.8938	29.8396	0.140443	0.153352	-0.144652
Y1352_PSEPK	UPF0234 protein PP_1352 1541625..1542110	32.8231	32.7339	32.7461	32.5986	32.7063	32.5631	32.6952	0.0475466	0.0643039	-0.14504
Q88R00_PSEPK	transposase 400415..401473	26.9352	27.267	26.9598	27.052	26.867	26.8075	26.9814	0.325559	0.362336	-0.145157
Q88K05_PSEPK	NAD+-dependent succinate semialdehyde dehydrogenase (complement(2837048..2835657))	30.7305	30.7885	30.6731	30.7445	30.4677	30.5424	30.6578	0.177207	0.191802	-0.145837
PYRD_PSEPK	Dihydroorotate dehydrogenase (quinone) 2387241..2388263	30.1358	29.8015	29.7224	29.778	29.7993	29.6447	29.8136	0.342608	0.382293	-0.14588
YBEY_PSEPK	Endoribonuclease YbeY 5450123..5450596	28.4464	28.5991	28.1905	28.4507	28.082	28.2588	28.3379	0.406392	0.466657	-0.148161
APAG_PSEPK	CO2+/MG2+ efflux protein (complement(486314..485934))	28.7253	28.6107	28.7665	28.38	28.6848	28.5895	28.6261	0.214403	0.234655	-0.14942
QUIP_PSEPK	Acyl-homoserine lactone acylase QuiP (complement(1267987..1265546))	26.4733	26.0987	26.1591	25.945	26.5409	25.7968	26.169	0.589678	0.6786	-0.149483
Q88F20_PSEPK	xanthine dehydrogenase subunit XdhB 4868251..4870650	31.1278	31.1506	30.9629	30.7708	30.9509	31.0704	31.0056	0.228008	0.248167	-0.149734
Q88CE6_PSEPK	conserved protein of unknown function 5968596..5968862	30.1521	29.6039	30.1932	29.9002	29.9446	29.652	29.9077	0.513759	0.592971	-0.150749
PYRF_PSEPK	Orotidine 5'-phosphate decarboxylase 2040625..2041326	30.2984	30.0241	29.9352	29.8289	30.0576	29.918	30.0104	0.303264	0.33461	-0.151062
AROC_PSEPK	Chorismate synthase 2054860..2055951	31.1211	31.06	30.9445	30.9885	30.8809	30.8029	30.9663	0.112953	0.123028	-0.15114
Q88F01_PSEPK	tartronate semialdehyde reductase 4889707..4890600	29.523	28.6	29.2616	28.5222	29.1079	29.3009	29.0526	0.696761	0.786145	-0.151205
Q88RE9_PSEPK	conserved protein of unknown function (complement(234120..233875))	29.6204	29.5588	29.7391	29.656	29.3922	29.415	29.5636	0.2024	0.220118	-0.151711
Q88MH1_PSEPK	Skp-like protein 1795188..1795691	34.2799	34.1865	34.1556	33.9305	34.2471	33.9887	34.1314	0.218676	0.239296	-0.151895
EFTU1_PSEPK	Elongation factor Tu-A 532736..533929	37.4894	37.3471	37.38	37.1015	37.294	37.3651	37.3295	0.165516	0.181587	-0.151983
Q88NH2_PSEPK	4-hydroxy-tetrahydrodipicolinate synthase 1414728..1415615	31.3414	31.4235	31.3528	31.1706	31.2024	31.2843	31.2958	0.0225225	0.0338057	-0.153505
Q88GB8_PSEPK	Hydrolase, isochorismatase family (complement(4334774..4334223))	28.7056	28.6915	28.4789	28.5767	28.5157	28.3227	28.5485	0.22075	0.240544	-0.153644
Q88L36_PSEPK	conserved protein of unknown function (complement(2395979..2395635))	31.2395	31.1848	31.1655	30.8766	31.1292	31.1228	31.1197	0.148451	0.161172	-0.153781
Q88N58_PSEPK	putative heme iron utilization protein 1547694..1548488	29.9728	30.0605	30.0705	30.0252	29.8987	29.7176	29.9576	0.17834	0.191548	-0.154073
SYK_PSEPK	Lysine--tRNA ligase 1701649..1703151	32.9109	32.8269	32.8575	32.5465	32.7205	32.8654	32.7879	0.181116	0.194407	-0.154318
Q88L37_PSEPK	D-alanyl-D-alanine carboxypeptidase (complement(2395392..2393980))	31.1349	31.0989	30.9404	30.8416	30.9489	30.9203	30.9808	0.0849462	0.100477	-0.154486
Q88PH2_PSEPK	dipeptide ABC transporter, binding subunit (complement(1019060..1018092))	26.115	25.8578	25.8246	25.9692	25.5748	25.7864	25.8547	0.347238	0.387796	-0.155695
LPXC_PSEPK	UDP-3-O-[3-hydroxymyristoyl] N-acetylglucosamine deacetylase 1530287..1531198	32.9212	32.7931	32.8032	32.5733	32.7858	32.6904	32.7612	0.102504	0.112857	-0.155987
CSD_PSEPK	Probable cysteine desulfurase (complement(1736523..1735318))	27.7027	27.9168	27.6917	27.7087	27.515	27.6189	27.6923	0.165525	0.181427	-0.156193
Q88NT4_PSEPK	conserved protein of unknown function (complement(1283903..1283409))	28.1832	28.1557	28.1391	27.9162	28.0601	28.0328	28.0812	0.0272838	0.0390828	-0.156312
HISZ_PSEPK	ATP phosphoribosyltransferase regulatory subunit (complement(5560496..5559309))	31.2596	31.4393	31.3652	31.293	30.9471	31.3534	31.2763	0.31585	0.349918	-0.156848
GLO2_PSEPK	Hydroxyacylglutathione hydrolase 4680831..4681610	29.7924	29.63	29.6684	29.8016	29.4759	29.3426	29.6185	0.339767	0.378141	-0.156902
Q88QU1_PSEPK	putative type IV piliation protein (complement(481092..479524))	30.8471	30.716	30.6516	30.6164	30.5053	30.6221	30.6597	0.0850776	0.100507	-0.156956
HIS5_PSEPK	Imidazole glycerol phosphate synthase subunit HisH 350588..351226	29.8326	29.7648	29.6578	29.724	29.5114	29.5455	29.6727	0.130455	0.143059	-0.158127
RPOB_PSEPK	DNA-directed RNA polymerase subunit beta 537623..541696	34.8782	35.1002	35.0582	34.8705	34.7477	34.9415	34.9327	0.14706	0.159383	-0.158984
CAPP_PSEPK	Phosphoenolpyruvate carboxylase 1709382..1712009	30.2293	30.2999	30.2729	30.1718	29.7947	30.3579	30.1877	0.394287	0.452368	-0.159186
Q88N50_PSEPK	Transcriptional regulator MvaT, P16 subunit (complement(1555813..1555436))	35.7996	35.6562	35.765	35.5115	35.7409	35.4899	35.6605	0.155163	0.170889	-0.159509
RSMA_PSEPK	Ribosomal RNA small subunit methyltransferase A (complement(487315..486512))	28.7723	28.6829	28.5937	28.5134	28.4372	28.6195	28.6032	0.0968119	0.108806	-0.159568
Q88KI6_PSEPK	putative Peptidyl-prolyl cis-trans isomerase D 2633539..2635410	32.5286	32.3824	32.2971	32.2022	32.2464	32.2803	32.3228	0.0885004	0.102833	-0.159725
Q88PA0_PSEPK	phosphotransferase system enzyme IIA, regulation of potassium transport (complement(1094166..1093702))	29.9068	29.9203	30.0388	29.7957	29.7959	29.7941	29.8753	0.0188291	0.0295391	-0.160035
Q88DB2_PSEPK	DNA topoisomerase IV subunit B (complement(5589147..5587243))	28.9322	28.8888	28.9731	28.8916	28.6978	28.7239	28.8512	0.0705146	0.0866253	-0.160213
Q88PJ5_PSEPK	conserved protein of unknown function 989478..990119	30.3285	30.3135	30.2734	30.1567	30.0727	30.2007	30.2242	0.0168624	0.0262431	-0.161818
Q88R51_PSEPK	Arginine/ornithine transport ATP-binding protein AotP (complement(340852..340079))	30.45	29.9879	30.049	29.9048	30.0518	30.0443	30.0813	0.348283	0.388345	-0.162001
Q88QZ9_PSEPK	Glutathione S-transferase family protein (complement(402525..401902))	29.6841	29.5126	29.6623	29.6133	29.3952	29.3639	29.5385	0.163494	0.179734	-0.162232
Q88E22_PSEPK	ferredoxin--NADP(+) reductase (complement(5271834..5271058))	29.4217	29.4741	29.246	29.4379	29.1163	29.0999	29.2993	0.278839	0.305746	-0.162568
Q88EE8_PSEPK	conserved protein of unknown function 5131647..5132234	29.7704	29.5574	29.7419	29.2731	29.7165	29.5903	29.6083	0.331477	0.368267	-0.163229
Q88GP9_PSEPK	Transcriptional regulator, LysR family 4170279..4171184	26.3046	26.7322	26.5278	26.7881	26.0757	26.2072	26.4393	0.548345	0.634029	-0.164534
GLMU_PSEPK	N-acetyl glucosamine-1-phosphate uridyltransferase/glucosamine-1-phosphate acetyl transferase (complement(6174638..6173271))	32.8963	32.569	32.6874	32.3942	32.661	32.6039	32.6353	0.259729	0.287101	-0.164542
Q88PG4_PSEPK	conserved exported protein of unknown function (complement(1029836..1029120))	31.9042	31.6569	31.5915	31.5103	31.801	31.3458	31.6349	0.369941	0.420022	-0.165134
RS21_PSEPK	30S ribosomal protein S21 (complement(475504..475289))	33.1969	33.4214	33.4859	33.3283	33.1538	33.1267	33.2855	0.201012	0.218831	-0.165134
Q88IL0_PSEPK	Oxidoreductase, short chain dehydrogenase/reductase family 3387220..3388014	28.1845	28.1898	28.1475	27.8534	28.1403	28.0321	28.0913	0.122676	0.133376	-0.165346
Q88M18_PSEPK	DNA-binding transcriptional dual regulator 1959753..1960049	27.8516	27.4875	27.8601	27.3588	27.7859	27.558	27.6503	0.395744	0.453235	-0.165461
Q88LM4_PSEPK	ribonuclease E (complement(2150519..2147244))	33.8769	34.0378	33.9088	33.7483	33.7173	33.8597	33.8581	0.064229	0.0790644	-0.166092
Q88HE5_PSEPK	Transcriptional regulator, LacI family (complement(3866877..3865858))	26.8057	27.0251	26.936	26.7609	26.8902	26.6165	26.8391	0.176496	0.191298	-0.166385
Q88EP9_PSEPK	dihydrolipoyl dehydrogenase component of branched-chain alpha-keto acid dehydrogenase complex 4995611..4996990	27.3584	27.5973	27.3855	27.5701	26.9662	27.3024	27.3633	0.428527	0.494052	-0.167489
Q88QR8_PSEPK	aminodeoxychorismate synthase / para-aminobenzoate synthase multi-enzyme complex 509378..509971	29.6306	29.7991	29.7069	29.5812	29.5225	29.5289	29.6282	0.0322205	0.0455152	-0.168012
MRAZ_PSEPK	Protein MraZ 1513362..1513835	30.1648	29.8575	30.0692	29.6772	30.0108	29.8991	29.9464	0.276674	0.304259	-0.168165
SYQ_PSEPK	Glutamine--tRNA ligase 3301652..3303355	31.5678	31.6384	31.4806	31.4259	31.2875	31.4665	31.4778	0.0755511	0.0905421	-0.168943
Q88HX6_PSEPK	Transcriptional regulator, LysR family (complement(3663909..3663019))	26.9309	27.1116	26.726	26.6752	26.7631	26.8231	26.8383	0.229738	0.249529	-0.16903
Q88E80_PSEPK	conserved exported protein of unknown function (complement(5206432..5205224))	29.5342	29.3847	29.3669	29.316	29.3624	29.0958	29.3433	0.156324	0.172385	-0.170523
Q88KG0_PSEPK	conserved protein of unknown function (complement(2658800..2657820))	28.1194	28.293	27.8545	27.8467	27.8372	28.0687	28.0033	0.311716	0.346188	-0.171485
Q88NP5_PSEPK	Protein GstA 1336628..1337257	28.7084	29.237	28.0961	28.7551	28.5618	28.208	28.5944	0.662954	0.75535	-0.172192
Q88EI0_PSEPK	histidine lysine / arginine / ornithine ABC transporter - ATP binding subunit (complement(5094484..5093720))	30.8532	30.5644	30.4868	30.4153	30.5025	30.4685	30.5484	0.205347	0.224917	-0.172716
Q88NX1_PSEPK	bacterioferritin (complement(1242466..1241993))	30.4214	29.9701	30.1783	29.9356	29.8624	30.252	30.1033	0.382954	0.437022	-0.173228
Q88EB4_PSEPK	putative conserved enzyme of unknown function 5176177..5176647	30.182	29.8864	29.9577	29.8012	29.9435	29.7611	29.922	0.173482	0.188882	-0.173422
Q88LE4_PSEPK	Aspartate-semialdehyde dehydrogenase 2254828..2255940	31.4883	31.4456	31.581	31.4555	31.3327	31.2052	31.418	0.103016	0.113453	-0.17383
Q88DS9_PSEPK	Type I restriction enzyme EcoAI R protein 5393059..5395422	25.1443	26.4968	25.5546	26.3541	24.9123	25.4067	25.6448	0.77981	0.857486	-0.174168
UNG_PSEPK	Uracil-DNA glycosylase 1612204..1612896	25.7716	25.5658	25.7306	25.4968	25.5411	25.5053	25.6019	0.0530176	0.068694	-0.174953
SYR_PSEPK	arginyl-tRNA synthetase 5813080..5814816	31.7851	31.7911	31.8642	31.5313	31.5164	31.8661	31.7257	0.207819	0.227935	-0.175521
NUDC_PSEPK	NADH pyrophosphatase (complement(4540284..4539454))	28.5485	28.9607	28.8643	28.7299	28.5814	28.5355	28.7034	0.271049	0.300067	-0.175554
Q88MY8_PSEPK	putative periplasmic serine endoprotease DegP-like 1629588..1631066	33.4739	33.4848	33.402	33.1318	33.5241	33.1777	33.3657	0.237349	0.257983	-0.175672
Q88R11_PSEPK	sarcosine oxidase subunit beta 388130..389380	26.0678	26.2686	26.2513	26.5748	25.6956	25.7896	26.108	0.571784	0.6608	-0.175921
Q88Q76_PSEPK	Branched-chain amino acid ABC transporter, periplasmic amino acid-binding protein (complement(725898..724696))	31.8953	30.7926	30.77	30.0434	31.5204	31.3664	31.0647	0.783275	0.857777	-0.175924
RISB_PSEPK	6,7-dimethyl-8-ribityllumazine synthase 603696..604172	33.1685	33.0243	33.2223	32.9205	32.8951	33.0715	33.0504	0.0948925	0.10733	-0.176014
Q88RV9_PSEPK	hypothetical protein 24695..25570	28.9191	28.7984	28.8944	28.9202	28.5329	28.6306	28.7826	0.2224	0.242138	-0.176066
GSH1_PSEPK	Glutamate--cysteine ligase (complement(298003..296426))	28.9287	28.8101	28.8728	28.7487	28.5373	28.7969	28.7824	0.11205	0.122459	-0.176245
Q88FM4_PSEPK	methylcrotonyl-CoA carboxylase biotin-containing subunit beta 4589319..4590926	28.7144	28.9673	28.9613	28.9857	28.3639	28.7645	28.7928	0.428149	0.493763	-0.176289
ASSY_PSEPK	Argininosuccinate synthase 1246970..1248187	32.6976	32.8637	32.8853	32.635	32.4619	32.8167	32.7267	0.207758	0.227863	-0.177667
Q88EK2_PSEPK	Transcriptional regulator, LysR family 5062619..5063545	27.8598	28.0616	28.0031	27.8124	27.8509	27.7258	27.8856	0.064391	0.0791556	-0.178503
Q88R84_PSEPK	conserved protein of unknown function (complement(304769..304149))	26.2321	26.1917	27.2144	26.3629	26.3459	26.3879	26.4558	0.618222	0.713387	-0.180484
LOLA_PSEPK	Outer-membrane lipoprotein carrier protein (complement(4512487..4511801))	31.8933	31.978	32.0619	31.7042	31.9208	31.7662	31.8874	0.0888685	0.103221	-0.180641
Q88CR0_PSEPK	coniferyl aldehyde dehydrogenase 5841432..5842862	27.1746	27.4106	27.2082	27.1227	27.0408	27.0876	27.1741	0.0799237	0.0953341	-0.180744
Q88CQ3_PSEPK	ribosomal RNA large subunit methyltransferase I 5847829..5849025	30.7136	30.3723	30.3933	30.1712	30.3791	30.3867	30.4027	0.239977	0.262391	-0.180749
Q88RL3_PSEPK	putative lipoprotein (complement(122958..122251))	30.575	30.1444	30.3182	30.0139	30.4366	30.0448	30.2555	0.383306	0.437408	-0.180787
PPK_PSEPK	Polyphosphate kinase (complement(5952956..5950773))	30.7471	30.8742	30.8143	30.704	30.3896	30.7957	30.7208	0.228941	0.248881	-0.182089
Q88LE2_PSEPK	aspartate-semialdehyde dehydrogenase 2258337..2259341	26.891	26.7521	26.9331	26.6192	26.6064	26.8017	26.7673	0.0934642	0.106762	-0.182999
YIDC_PSEPK	probable membrane protein insertase (complement(8153..6471))	29.0383	28.6799	28.767	28.4109	28.685	28.8375	28.7364	0.327396	0.364503	-0.183943
Q88GX7_PSEPK	D-lysine aminotransferase (complement(4080776..4079580))	29.8965	30.2177	30.1074	30.0724	29.6108	29.9809	29.9809	0.33493	0.373015	-0.185837
Q88M05_PSEPK	3-phosphoshikimate 1-carboxyvinyltransferase 1976337..1978577	31.6896	31.7292	31.7814	31.5591	31.3888	31.6932	31.6402	0.112756	0.122916	-0.186342
Q88DV6_PSEPK	transcription termination/antitermination L factor (complement(5360269..5358788))	34.4913	34.3447	34.2616	34.0678	34.2096	34.2588	34.2723	0.101249	0.112681	-0.187166
Q88JC0_PSEPK	conserved protein of unknown function 3113877..3114413	27.7173	28.6379	26.5843	26.9813	28.5345	26.8576	27.5522	0.825615	0.883456	-0.188705
Q88DY9_PSEPK	acetohydroxybutanoate synthase / acetolactate synthase (complement(5317647..5317156))	31.119	30.7879	30.8189	30.7355	30.8062	30.6178	30.8142	0.187951	0.203719	-0.188772
Q88HM7_PSEPK	conserved exported protein of unknown function 3762758..3763480	34.3607	33.8291	33.9418	33.1567	34.4064	34.0011	33.9493	0.662545	0.755132	-0.189144
Q88J43_PSEPK	Transcriptional regulator, TetR family (complement(3199514..3198933))	27.2085	27.2566	27.1153	26.814	27.1789	27.0194	27.0988	0.17051	0.185991	-0.189367
Q88DL1_PSEPK	ATP-dependent protease La domain protein (complement(5477792..5477199))	28.4436	28.2566	28.3087	28.3191	28.0819	28.0385	28.2414	0.140489	0.152925	-0.189809
Q88M42_PSEPK	membrane ATPase of the MinC-MinD-MinE system (complement(1933753..1932941))	32.8985	32.8675	32.9623	32.5991	32.8623	32.6939	32.8139	0.0799907	0.0954943	-0.191029
Q88Q24_PSEPK	ADP/ATP ratio sensor and inhibitor of translation 786883..788550	33.482	33.4175	33.3681	33.0972	33.2572	33.3387	33.3268	0.0705231	0.0865221	-0.191513
SUCC_PSEPK	succinyl-CoA synthetase, beta subunit glutaryl-CoA synthetase, beta subunit (complement(4729835..4728669))	35.2422	35.0841	35.1277	35.0347	34.8088	35.0359	35.0556	0.0978174	0.109058	-0.191547
Q88D21_PSEPK	Polyhydroxyalkanoate granule-associated protein GA2 (complement(5705372..5704587))	37.9761	37.8833	37.8711	37.6584	37.7197	37.7771	37.8143	0.0158524	0.0253799	-0.191762
Q88PA8_PSEPK	regulatory protease 1087146..1088504	31.6391	31.7564	31.6662	31.5754	31.4071	31.5035	31.5913	0.0333942	0.0466667	-0.191921
ASTE_PSEPK	succinylglutamate desuccinylase (complement(5085657..5084650))	30.0046	30.1089	30.0041	30.0856	29.6977	29.7572	29.943	0.200256	0.218444	-0.192355
Q88CL5_PSEPK	NLPA lipoprotein (complement(5891617..5890832))	31.7666	31.8359	31.9287	31.655	31.7103	31.5872	31.7473	0.0306633	0.0435163	-0.19294
Q88FQ7_PSEPK	Enoyl-CoA hydratase/isomerase family protein (complement(4541163..4540321))	29.9452	30.0611	30.0038	29.9571	29.6895	29.7836	29.9067	0.0859245	0.100349	-0.193284
Q88PJ4_PSEPK	conserved lipoprotein of unknown function 990120..991262	31.2957	31.0232	31.1091	30.7591	31.1301	30.9571	31.0457	0.221504	0.240791	-0.19387
Q88KH3_PSEPK	putative ABC transporter - ATP binding subunit (complement(2648005..2647319))	29.1304	28.7721	28.7302	28.6037	28.6991	28.7477	28.7805	0.220632	0.240538	-0.194105
MURG_PSEPK	UDP-N-acetylglucosamine--N-acetylmuramyl- (pentapeptide) pyrophosphoryl-undecaprenol N-acetylglucosamine transferase 1523297..1524376	30.3928	30.0021	30.0541	29.7561	30.0278	30.0809	30.0523	0.286534	0.313642	-0.194751
A0A140FW13_PSEPK	protein of unknown function 1276017..1276454	26.7806	26.7283	26.797	26.6299	26.5134	26.5761	26.6709	0.0077891	0.0158835	-0.195475
Q88F89_PSEPK	ABC export system, membrane fusion protein 4753581..4754759	28.897	27.422	28.3944	27.764	28.3104	28.0497	28.1396	0.691868	0.782832	-0.196409
PUR2_PSEPK	Phosphoribosylamine--glycine ligase 5485241..5486536	31.7661	31.6597	31.5995	31.3258	31.4327	31.6725	31.5761	0.155823	0.171334	-0.198095
PSD_PSEPK	phosphatidylserine decarboxylase 5578678..5579541	26.1495	26.4795	26.4506	26.0277	26.2047	26.2527	26.2608	0.190113	0.206408	-0.198189
SYFB_PSEPK	Phenylalanine--tRNA ligase beta subunit 2813864..2816245	32.5934	32.7064	32.7057	32.5549	32.199	32.657	32.5694	0.240192	0.262355	-0.198194
Q88L16_PSEPK	putative Lipoprotein (complement(2421002..2420781))	29.5142	29.579	29.4651	28.6633	29.6812	29.6179	29.4201	0.580728	0.670285	-0.198604
KGUA_PSEPK	deoxyguanylate kinase / guanylate kinase 6043028..6043648	29.1627	28.7102	28.8706	28.5713	28.8769	28.6977	28.8149	0.279521	0.306447	-0.199204
HUTI_PSEPK	Imidazolonepropionase (complement(5732555..5731350))	28.3255	28.2315	28.089	27.9497	28.0463	28.0498	28.1153	0.0584309	0.0731378	-0.20005
GCST_PSEPK	aminomethyltransferase (complement(5926144..5925062))	30.5057	30.4014	30.371	30.2049	30.2441	30.228	30.3259	0.00909512	0.0169882	-0.20035
PRMA_PSEPK	ribosomal protein L11 methyltransferase 5479477..5480469	28.2579	27.7981	28.4539	27.8551	27.8348	28.2143	28.069	0.429858	0.495318	-0.201911
Q88R91_PSEPK	Transcriptional regulator, TetR family (complement(296426..295794))	27.6392	27.4675	27.4801	27.668	27.5613	26.7494	27.4276	0.530087	0.61296	-0.202708
Q88LD8_PSEPK	folypolyglutamate synthase/dihydrofolate synthase 2264941..2266251	28.5942	28.5474	28.4594	28.3997	28.1878	28.4053	28.4323	0.0681804	0.0844418	-0.202753
Q88F21_PSEPK	xanthine dehydrogenase subunit XdhA 4866804..4868258	30.6311	30.4421	30.5291	30.2466	30.2338	30.5122	30.4325	0.127424	0.139413	-0.203231
SYDND_PSEPK	Aspartate--tRNA ligase 1390194..1391969	32.925	33.1091	33.1448	32.7697	32.7603	33.0392	32.958	0.14918	0.162215	-0.203233
Q88RA0_PSEPK	taurine ABC transporter periplasmic binding subunit (complement(288107..287136))	28.4551	28.7963	28.7919	28.3245	28.7083	28.4006	28.5795	0.28016	0.306715	-0.203275
Q88KT8_PSEPK	Hydrolase, alpha/beta fold family (complement(2508173..2507175))	29.1275	28.5259	28.8836	28.5063	28.8402	28.5798	28.7439	0.370553	0.420537	-0.203533
OPGH_PSEPK	Glucans biosynthesis glucosyltransferase H (complement(5726965..5724392))	29.14	29.2898	29.1745	29.1166	28.864	29.0101	29.0992	0.0763673	0.0916605	-0.204534
Q88L06_PSEPK	DNA-binding ATPase involved in replication 2432129..2434057	27.6033	27.1245	27.4281	27.3829	27.0345	27.1235	27.2828	0.305511	0.337944	-0.204977
Q88KZ0_PSEPK	glyceraldehyde-3-phosphate dehydrogenase 2455286..2456749	33.4929	33.5785	33.606	33.3845	33.1742	33.5008	33.4561	0.112272	0.12279	-0.205947
Q88PI6_PSEPK	ornithine decarboxylase (complement(1002986..1001823))	30.3384	30.5114	30.5038	30.4091	29.9931	30.3331	30.3482	0.214411	0.234466	-0.206123
A0A140FWC7_PSEPK	conserved protein of unknown function 3515484..3515960	29.3883	29.2968	29.469	29.1064	29.0929	29.3355	29.2815	0.0909456	0.104706	-0.206436
Q88JH2_PSEPK	conserved exported protein of unknown function 3065061..3065828	32.2952	32.4774	32.4616	32.8814	32.3487	31.3832	32.3079	0.664158	0.75655	-0.206998
GUAA_PSEPK	glutamine-hydrolyzing GMP synthase 1177118..1178695	33.5331	33.497	33.5205	33.2226	33.2081	33.4987	33.4133	0.0950722	0.107352	-0.20709
Q88PW1_PSEPK	lipid A 3-O-deacylase 856052..856570	28.3743	27.5094	28.6031	28.1066	28.4515	27.3055	28.0584	0.684787	0.776234	-0.207735
PUR5_PSEPK	Phosphoribosylformylglycinamidine cyclo-ligase (complement(1861994..1860936))	31.8243	31.7734	31.8373	31.6032	31.5503	31.6576	31.7077	0.00472703	0.0123167	-0.207985
Q88DC9_PSEPK	ATPase (complement(5569400..5568927))	29.3912	29.2518	29.2185	29.2132	29.0545	28.9674	29.1828	0.0795101	0.0946804	-0.208815
Q88IY2_PSEPK	Pyridine nucleotide-disulphide oxidoreductase family protein (complement(3269412..3268210))	31.1085	30.928	30.9166	30.6643	30.8237	30.8366	30.8796	0.0656328	0.080922	-0.209484
ALGC_PSEPK	Phosphomannomutase/phosphoglucomutase 6035471..6036862	28.4755	28.2102	28.2215	27.8156	28.1651	28.2979	28.1976	0.280128	0.306945	-0.209526
Q88LV6_PSEPK	Glutathione S-transferase family protein 2048159..2048761	27.5533	27.9513	27.6176	27.7481	27.2187	27.5237	27.6021	0.345044	0.385441	-0.210558
Q88KS5_PSEPK	3-hydroxyacyl-CoA dehydrogenase type-2 2524978..2525745	28.8171	28.8774	29.0906	28.9367	28.644	28.5701	28.8226	0.203745	0.222466	-0.211421
Q88NG3_PSEPK	conserved exported protein of unknown function 1421420..1423279	28.2436	28.2776	27.5709	27.6933	27.9123	27.8496	27.9245	0.42486	0.490578	-0.212306
Q88QH7_PSEPK	3,4-dihydroxy-2-butanone 4-phosphate synthase/GTP cyclohydrolase II 602495..603604	31.4304	31.2503	31.3056	31.0385	31.1713	31.1381	31.2224	0.0329819	0.0458009	-0.212829
Q88N92_PSEPK	stringent starvation protein A 1506996..1507619	27.1382	27.2592	27.042	26.9115	27.1279	26.759	27.0396	0.160265	0.177171	-0.213648
MURB_PSEPK	UDP-N-acetylenolpyruvoylglucosamine reductase 2146072..2147127	25.7405	26.2654	26.2523	25.9334	25.7041	25.9794	25.9792	0.329446	0.36646	-0.213735
Q88D43_PSEPK	16S rRNA m3U1498 methyltransferase 5679945..5680664	28.9608	28.7175	28.7934	28.6006	28.6187	28.611	28.717	0.0412606	0.0560116	-0.213804
RLME_PSEPK	Ribosomal RNA large subunit methyltransferase E (complement(5367376..5366753))	28.5112	28.5707	28.4259	28.2982	28.3652	28.197	28.3947	0.0286203	0.0400603	-0.215809
DAPE_PSEPK	Succinyl-diaminopimelate desuccinylase (complement(1731087..1729936))	28.6107	28.6743	28.3039	28.2646	28.3776	28.2948	28.421	0.142542	0.154823	-0.217289
Q88C98_PSEPK	periplasmic dipeptide transport protein 6031147..6032736	31.3323	31.1929	31.1516	30.8045	31.2143	31.0047	31.1167	0.170015	0.185636	-0.217798
Q88N63_PSEPK	conserved membrane protein of unknown function 1542221..1543069	26.7761	26.8801	26.9928	26.4572	26.7439	26.7944	26.7741	0.1494	0.162714	-0.217805
ASPQ_PSEPK	Glutaminase-asparaginase (complement(2800290..2799202))	33.0237	33.0995	32.853	32.7193	32.8335	32.769	32.883	0.0526895	0.0684934	-0.218157
SYI_PSEPK	Isoleucine--tRNA ligase 710203..713034	31.3384	32.1863	32.1004	32.0199	31.2193	31.7287	31.7655	0.572523	0.661512	-0.219043
Q88NZ0_PSEPK	DNA-binding transcriptional regulator, homocysteine-binding (complement(1218409..1217492))	27.8297	27.82	27.664	27.5188	27.561	27.5767	27.6617	0.0177714	0.0272961	-0.219086
Q88D82_PSEPK	23S rRNA m(6)A2030 methyltransferase (complement(5628530..5627694))	28.5466	28.4815	28.5228	28.4548	28.1574	28.2803	28.4072	0.0678908	0.0839663	-0.219521
Q88KX8_PSEPK	conserved protein of unknown function (complement(2468236..2467973))	31.5965	31.086	31.7836	31.4423	31.3596	31.0028	31.3785	0.424709	0.49091	-0.220491
Q88C88_PSEPK	conserved protein of unknown function 6042064..6043014	31.9625	31.619	31.8184	31.3772	31.7552	31.6038	31.6893	0.209942	0.23013	-0.221231
Q88G00_PSEPK	short-chain dehydrogenase 4431335..4432102	27.4038	27.291	27.2736	27.1035	26.9027	27.2982	27.2121	0.142079	0.154154	-0.221314
Q88IR7_PSEPK	Amidase family protein (complement(3335561..3333858))	30.0718	29.9156	29.9532	29.8343	29.6435	29.7986	29.8695	0.0421037	0.0569928	-0.221409
SPEA_PSEPK	Biosynthetic arginine decarboxylase 658955..660868	31.2478	31.1827	31.3645	31.0858	30.9325	31.1106	31.154	0.0448874	0.0611589	-0.222036
Q88RQ5_PSEPK	shikimate 5-dehydrogenase 84198..85022	29.1471	29.219	29.2332	28.9471	29.0783	28.9033	29.088	0.0192402	0.0298968	-0.22351
PNP_PSEPK	Polyribonucleotide nucleotidyltransferase (complement(5354116..5352011))	34.9605	34.9106	34.8061	34.5846	34.6455	34.7757	34.7805	0.0365914	0.0510259	-0.223801
RS19_PSEPK	30S ribosomal protein S19 553455..553730	33.313	33.6224	33.4436	33.2174	33.2699	33.2201	33.3477	0.0703242	0.0864659	-0.223835
Q88CA8_PSEPK	putative Oxidoreductase 6021793..6023085	28.266	27.9474	28.0682	27.8135	27.8413	27.9544	27.9818	0.093794	0.106574	-0.224098
Q88M49_PSEPK	conserved protein of unknown function (complement(1925701..1924865))	28.7512	28.5666	28.5711	28.2075	28.5435	28.4649	28.5174	0.13082	0.143	-0.224339
Q88QI3_PSEPK	conserved protein of unknown function 597576..597920	29.6245	28.807	29.4192	28.5878	29.1762	29.4121	29.1711	0.552145	0.637756	-0.224902
Q88ME5_PSEPK	NMN amidohydrolase 1826561..1827043	28.612	28.4732	28.5862	28.4265	28.3474	28.2198	28.4442	0.0375502	0.0521089	-0.225905
Q88NF1_PSEPK	2-ketoaldonate reductase / hydroxypyruvate/glyoxylate reductase (complement(1443062..1442088))	28.4903	28.5976	28.7219	28.4434	28.3468	28.339	28.4898	0.0387762	0.0542302	-0.226825
A0A140FWQ0_PSEPK	conserved exported protein of unknown function (complement(5155493..5155179))	28.9256	29.31	28.9418	27.8341	29.5816	29.0763	28.9449	0.690898	0.782262	-0.228455
Q88QQ8_PSEPK	conserved protein of unknown function (complement(518015..517059))	29.0449	29.1934	29.1818	29.0656	28.5162	29.1474	29.0249	0.321729	0.357165	-0.230293
FADB_PSEPK	enoyl-CoA hydratase/3-hydroxyacyl-CoA dehydrogenase 2437081..2439228	31.8617	32.0191	31.8077	31.6628	31.5388	31.796	31.781	0.0778164	0.0936462	-0.230318
Q88E83_PSEPK	putative Peptidase 5201694..5203736	27.5407	27.6167	27.6018	27.1369	27.2987	27.6319	27.4711	0.193147	0.208947	-0.230581
Q88P44_PSEPK	glyceraldehyde-3-phosphate dehydrogenase (complement(1151011..1150010))	29.4254	29.3226	29.6653	29.8555	28.6862	29.1787	29.3556	0.549504	0.634887	-0.230967
Q88KV2_PSEPK	Universal stress protein family (complement(2494637..2493774))	33.2124	33.1949	33.191	33.0498	32.9829	32.8685	33.0832	0.0120777	0.0220812	-0.232381
APEB_PSEPK	Probable M18 family aminopeptidase 2 (complement(1931727..1930438))	30.6136	30.7326	30.7028	30.6371	30.2404	30.4722	30.5664	0.125148	0.136077	-0.233126
SYFA_PSEPK	Phenylalanine--tRNA ligase alpha subunit 2812816..2813832	31.2529	31.3546	31.371	31.1937	30.8355	31.2494	31.2095	0.158647	0.174619	-0.233289
RS17_PSEPK	30S ribosomal protein S17 555394..555660	33.4633	33.698	33.6308	33.2999	33.3687	33.4208	33.4803	0.0399153	0.0555799	-0.234243
GSA_PSEPK	Glutamate-1-semialdehyde 2,1-aminomutase 5446496..5447779	31.8742	31.8521	31.8712	31.6883	31.6574	31.549	31.7487	0.00542027	0.0119063	-0.234267
Q88CG1_PSEPK	putative hydrolase 5955109..5955774	31.9771	31.8163	31.9177	31.5825	31.7681	31.6575	31.7865	0.0305436	0.043659	-0.23432
Q88EW2_PSEPK	response regulator for chemotactic signal transduction (complement(4931369..4930995))	31.4349	31.4005	31.4626	31.4213	31.2381	30.9297	31.3145	0.177395	0.19169	-0.236347
Q88E48_PSEPK	Fumarylacetoacetase (complement(5243176..5241884))	31.431	31.5208	31.4033	31.0553	30.9532	31.6316	31.3325	0.328024	0.364857	-0.238369
Q88CH6_PSEPK	conserved protein of unknown function 5935939..5936388	30.2296	30.2351	30.0841	30.084	29.8332	29.9163	30.0637	0.0549074	0.0700863	-0.238457
NADE_PSEPK	NH(3)-dependent NAD(+) synthetase 5536196..5537023	31.7628	31.89	31.7392	31.5578	31.5294	31.5891	31.6781	0.00875753	0.0168511	-0.238605
UREG_PSEPK	urease accessory protein 3251847..3252470	29.8228	29.9356	29.9625	29.5144	29.7424	29.7473	29.7875	0.0531199	0.0686032	-0.238962
Q88GF8_PSEPK	Lactoylglutathione lyase 4296306..4296833	30.7096	30.0091	30.2111	29.8467	29.9841	30.378	30.1898	0.411115	0.471467	-0.240303
LFTR_PSEPK	Leucyl/phenylalanyl-tRNA--protein transferase 4515399..4516079	24.9983	25.3826	25.2247	25.0537	24.8484	24.9826	25.0817	0.130794	0.143136	-0.240306
Q88DY2_PSEPK	putative lipoprotein (complement(5326431..5325547))	26.8985	27.1222	27.0877	26.8896	26.5767	26.9203	26.9158	0.137695	0.150054	-0.240605
Q88LL4_PSEPK	beta-ketoacyl-ACP synthase II / 3-oxo-cis-vaccenoyl-[acp] synthase / FabF / KASII / acetoacetyl-[acp] synthase 2159019..2160263	29.5112	29.5701	29.4393	29.3425	29.0081	29.4478	29.3865	0.155706	0.171377	-0.240696
RPOC_PSEPK	DNA-directed RNA polymerase subunit beta' 541761..545960	34.7576	34.9706	34.9315	34.7554	34.4606	34.7215	34.7662	0.101957	0.112651	-0.240715
TAL_PSEPK	Transaldolase (complement(2475201..2474275))	32.2393	32.1878	32.0681	31.8974	31.9529	31.921	32.0444	0.0105316	0.0188087	-0.241307
Q88HN7_PSEPK	putative Chaperone-associated ATPase (complement(3753882..3751060))	32.659	33.024	32.9405	32.9751	32.1807	32.7424	32.7536	0.405583	0.466193	-0.241811
Q88CM7_PSEPK	putative isomerase/hydrolase (complement(5879844..5879179))	30.522	30.2713	30.6078	30.3047	30.0704	30.299	30.3458	0.129136	0.141172	-0.24236
Q88N66_PSEPK	ATP:cob(I)alamin adenosyltransferase (complement(1538537..1537971))	26.8628	26.9604	27.0057	26.7553	26.816	26.53	26.8217	0.0662126	0.0818686	-0.242508
Q88MF5_PSEPK	formaldehyde dehydrogenase, glutathione-dependent 1812522..1813637	32.0569	32.8758	32.4427	32.7076	31.8854	32.0529	32.3369	0.519548	0.599267	-0.243166
AROB_PSEPK	3-dehydroquinate synthase (complement(5800975..5799878))	31.1832	31.1478	31.0386	30.9632	30.926	30.7456	31.0007	0.0376859	0.0521448	-0.244933
Q88EA4_PSEPK	conserved protein of unknown function 5182511..5182891	28.6671	28.4125	28.349	28.0917	28.3617	28.2398	28.3536	0.120629	0.131327	-0.245125
Q88QS1_PSEPK	Anthranilate synthase component 1 505507..506988	31.0421	31.0404	31.11	30.8398	30.629	30.9846	30.941	0.0803208	0.0959182	-0.246354
Q88IU6_PSEPK	peptidyl-prolyl cis-trans isomerase B (rotamase B) (complement(3301403..3300903))	33.5335	33.3757	33.5232	33.213	33.2942	33.1857	33.3542	0.0151657	0.0242353	-0.246485
Y1909_PSEPK	putative septum formation protein (complement(2154771..2154157))	28.8015	28.8136	28.6612	28.7275	28.4607	28.342	28.6344	0.115431	0.125882	-0.248704
Q88C75_PSEPK	Protein TonB 6055048..6055779	31.6951	31.7345	31.5791	30.7945	31.7605	31.7076	31.5452	0.476579	0.551992	-0.248705
Q88Q90_PSEPK	peptidylprolyl isomerase 713535..713972	28.45	28.1449	28.5795	28.194	28.3331	27.9006	28.267	0.241602	0.263969	-0.248878
UVRA_PSEPK	excinuclease (uvrABC system protein A) (complement(569495..566661))	28.2481	29.3705	28.8964	29.1455	27.9993	28.6234	28.7139	0.620268	0.715968	-0.248959
Q88RK8_PSEPK	homoserine kinase (complement(127090..126140))	27.9348	27.661	27.8654	27.5104	27.7277	27.4745	27.6956	0.0939297	0.106367	-0.249504
Q88KF3_PSEPK	aconitate isomerase 2666792..2667982	29.6847	29.5587	29.7077	29.7039	29.2594	29.238	29.5254	0.190584	0.206658	-0.249915
Q88R73_PSEPK	adenosine-3'(2'),5'-bisphosphate nucleotidase 315186..315986	28.0183	27.8179	27.9188	27.4234	27.7726	27.8062	27.7929	0.137406	0.149993	-0.25093
PROB_PSEPK	Glutamate 5-kinase 802828..803946	28.5131	28.3623	28.4827	28.333	27.9803	28.2876	28.3265	0.103158	0.113467	-0.252417
FER1_PSEPK	Ferredoxin 1 (complement(1822539..1822216))	29.3582	28.8113	29.3198	28.7822	29.064	28.8824	29.0363	0.262473	0.290545	-0.253593
Q88EN0_PSEPK	Uncharacterized HTH-type transcriptional regulator y4tD 5020314..5020781	27.512	27.4728	27.5992	27.3677	27.4536	27.002	27.4012	0.151726	0.166252	-0.253599
Q88FM1_PSEPK	Transcriptional regulator, Cro/CI family (complement(4594697..4593993))	27.1504	27.1111	26.9369	26.6309	26.8912	26.9127	26.9389	0.0852189	0.100284	-0.254477
Q88PK3_PSEPK	ferredoxin 982990..983331	27.9052	28.1575	28.4309	27.9789	27.6191	28.1305	28.037	0.300305	0.331828	-0.255047
Q88E72_PSEPK	putative Cystathionine gamma-synthase (complement(5213711..5212530))	28.1615	27.7976	28.0188	27.5809	27.678	27.9514	27.8647	0.170527	0.185937	-0.255857
TOLB_PSEPK	component of the Tol biopolymer transport system 1398168..1399469	33.2637	33.0964	33.2007	32.7644	33.0955	32.9327	33.0589	0.075509	0.090648	-0.256072
Q88QT3_PSEPK	conserved protein of unknown function 492551..493570	28.9847	28.8072	28.9431	28.6401	28.5254	28.7964	28.7828	0.0535336	0.0691632	-0.257684
SYS_PSEPK	Serine--tRNA ligase (complement(4510061..4508781))	32.9149	33.0064	32.9792	32.7834	32.58	32.7621	32.8377	0.021029	0.0316983	-0.2583
SYP_PSEPK	Proline--tRNA ligase (complement(1385030..1383315))	32.9768	32.8666	32.8232	32.6472	32.4406	32.801	32.7592	0.085315	0.10043	-0.259246
ARGB_PSEPK	Acetylglutamate kinase 6036893..6037798	31.5366	31.641	31.5394	31.5872	31.1819	31.1697	31.4426	0.140489	0.153067	-0.259395
Q88D48_PSEPK	ATP-dependent RNA helicase 5672758..5674638	31.8849	31.8421	31.7762	31.6331	31.4604	31.6255	31.7037	0.01553	0.0252239	-0.261358
Q88CJ5_PSEPK	acetylornithine deacetylase (complement(5916826..5915684))	29.1405	29.3193	29.5616	29.3753	28.7652	29.0955	29.2096	0.289066	0.316736	-0.261832
Q88F84_PSEPK	pyoverdine biosynthesis related protein 4761342..4762628	32.8447	33.0122	32.6682	32.4575	32.3915	32.887	32.7102	0.22685	0.247299	-0.263045
ARGC1_PSEPK	N-acetyl-gamma-glutamyl-phosphate reductase 1 518612..519646	32.6482	32.4032	32.3962	32.1697	32.1201	32.3676	32.3508	0.0786598	0.0940229	-0.263412
Q88GS0_PSEPK	Carboxymuconolactone decarboxylase family protein 4143970..4144359	26.1347	26.3875	26.2862	26.0959	26.0491	25.8727	26.1377	0.0579102	0.0733949	-0.26358
Q88N49_PSEPK	formyltetrahydrofolate hydrolase 1556097..1556948	30.2578	30.107	30.262	30.0389	29.7283	30.0677	30.0769	0.0927068	0.106552	-0.263978
CYSG_PSEPK	Uroporphyrinogen-III C-methyltransferase/Precorrin-2 dehydrogenase/Sirohydrochlorin ferrochelatase (complement(4508780..4507389))	28.9059	29.0311	28.6776	28.7904	28.4389	28.5933	28.7395	0.143002	0.154982	-0.263988
RPOA_PSEPK	DNA-directed RNA polymerase subunit alpha 562918..563919	35.0682	34.9393	34.9235	34.687	34.7741	34.6766	34.8448	0.00874417	0.0169541	-0.264431
ATPD_PSEPK	ATP synthase subunit delta (complement(6179635..6179099))	33.2623	33.2899	33.0956	32.8109	33.0239	33.0185	33.0835	0.0461436	0.0624847	-0.264828
Q88LB1_PSEPK	Exonuclease SbcC (complement(2300121..2296477))	27.1191	26.9101	27.0268	26.5098	26.7374	27.0122	26.8859	0.16676	0.181839	-0.265531
DNLJ_PSEPK	DNA ligase (complement(4861049..4858719))	31.1557	31.1301	31.1794	30.8186	30.8013	31.043	31.0214	0.0277822	0.0395266	-0.267429
FOLD2_PSEPK	methylenetetrahydrofolate dehydrogenase/methenyltetrahydrofolate cyclohydrolase (complement(2585494..2584640))	30.0599	30.1612	30.2457	29.8765	29.7989	29.9845	30.0211	0.0240636	0.0361185	-0.269005
Q88E36_PSEPK	dihydrofolate reductase / dihydromonapterin reductase 5255471..5256208	28.4066	28.5621	28.4459	28.1184	28.1024	28.3817	28.3362	0.0565588	0.0724779	-0.270675
Q88MD5_PSEPK	ferredoxin--NADP(+) reductase 1834142..1834921	31.9922	32.1792	32.1521	31.8612	31.7765	31.8729	31.9724	0.0146188	0.024	-0.270993
Q88E75_PSEPK	Ribonuclease D (complement(5210134..5209001))	29.4072	29.1978	29.2524	29.1009	29.0548	28.8785	29.1486	0.041076	0.0559942	-0.27441
Q88MP0_PSEPK	putative glutathione-dependent thiol reductase (complement(1738018..1737671))	27.9687	27.6964	27.9615	27.5774	27.6992	27.5254	27.7381	0.0563542	0.0723225	-0.27493
Q88FP6_PSEPK	putative 6-phosphogluconate dehydrogenase, decarboxylating (complement(4557476..4556493))	32.0554	32.1533	32.0269	31.836	31.7916	31.7778	31.9401	0.00277657	0.00890173	-0.276734
Q88LI6_PSEPK	Oxidoreductase, short chain dehydrogenase/reductase family 2201355..2202143	27.8558	27.8838	28.1677	28.0305	27.5111	27.5339	27.8305	0.231203	0.250595	-0.277273
A0A140FWM9_PSEPK	conserved protein of unknown function (complement(5012638..5012420))	27.7623	27.661	27.8039	27.246	27.62	27.529	27.6037	0.0824723	0.0971995	-0.277408
Q88H54_PSEPK	Branched-chain-amino-acid aminotransferase 3982987..3984006	33.26	33.3536	33.4765	33.2292	32.9884	33.0386	33.2244	0.0449836	0.0612567	-0.277949
MURA_PSEPK	UDP-N-acetylglucosamine 1-carboxyvinyltransferase 1103242..1104507	32.6763	32.5506	32.6371	32.3072	32.2778	32.445	32.4823	0.011901	0.0218098	-0.27801
HGD_PSEPK	Homogentisate 1,2-dioxygenase (complement(5244481..5243180))	28.0187	28.2854	28.0814	27.644	27.4956	28.4076	27.9888	0.395403	0.45304	-0.279429
SYV_PSEPK	valine--tRNA ligase (complement(1117831..1114985))	32.0042	31.9899	31.9805	31.7618	31.5508	31.8214	31.8514	0.0272385	0.0391503	-0.280184
Q88JV2_PSEPK	trans-aconitate methyltransferase 2890661..2891479	29.7655	29.7139	29.8036	29.5395	29.4297	29.4719	29.6207	0.00242456	0.00956522	-0.280672
Q88GC0_PSEPK	conserved exported protein of unknown function 4332197..4333060	32.8725	33.007	32.7984	32.4318	32.6979	32.7038	32.7519	0.0604272	0.0744	-0.281484
Q88CM5_PSEPK	D-3-phosphoglycerate dehydrogenase / alpha-ketoglutarate reductase 5881440..5882669	33.0358	33.1954	33.1275	32.8926	32.6571	32.9643	32.9788	0.0531692	0.0688507	-0.281597
Q88EY7_PSEPK	putative peptidylprolyl isomerase (complement(4905406..4905068))	27.9589	27.4237	27.8412	27.2225	27.4936	27.6609	27.6001	0.243596	0.266076	-0.282272
Q88M06_PSEPK	chorismate mutase/Prephenate dehydratase 1975069..1976172	30.7958	30.7412	30.7576	30.4648	30.2852	30.6942	30.6231	0.0765799	0.0920974	-0.283497
SERC_PSEPK	phosphoserine aminotransferase 1973991..1975076	31.6469	31.4667	31.5499	31.2389	31.1713	31.3984	31.412	0.0286052	0.0401275	-0.284964
Q88CJ7_PSEPK	glutamylpolyamine synthetase (complement(5912157..5910799))	30.1945	30.2077	30.3203	30.0448	29.7767	30.0453	30.0982	0.0435878	0.0590979	-0.285224
Q88K73_PSEPK	putative cobalamin ABC transporter, periplasmic (complement(2765001..2763907))	30.6191	30.6887	30.6702	29.7737	30.6875	30.658	30.5162	0.394759	0.452586	-0.286251
Q88I44_PSEPK	Inositol monophosphatase family protein 3576615..3577406	29.1923	28.9041	29.0205	28.8718	28.6386	28.7426	28.895	0.0552764	0.0707937	-0.288008
Q88QF3_PSEPK	Acetyltransferase, GNAT family (complement(627868..627410))	32.4656	32.3544	32.3892	32.1588	32.1237	32.0607	32.2587	0.00270303	0.00905882	-0.288667
MSBA_PSEPK	Lipid A export ATP-binding/permease protein MsbA (complement(5617460..5615652))	27.8699	27.7236	27.7443	27.454	27.2815	27.7354	27.6348	0.107862	0.118719	-0.288937
Q88H56_PSEPK	Glyoxalase family protein 3982108..3982485	27.7004	27.6284	27.6297	27.5485	27.206	27.3371	27.5084	0.0479484	0.0645487	-0.288964
A0A140FWQ8_PSEPK	tRNA pseudouridine 55 synthase (complement(5355701..5354784))	30.4543	30.3579	30.3363	29.8619	30.2936	30.1229	30.2378	0.0906311	0.1042	-0.290051
GATB_PSEPK	Aspartyl/glutamyl-tRNA(Asn/Gln) amidotransferase subunit B (complement(1073392..1071947))	31.6639	31.702	31.7651	31.357	31.276	31.6271	31.5652	0.057873	0.0734891	-0.2903
UPP_PSEPK	Uracil phosphoribosyltransferase (complement(865825..865187))	31.5078	31.3299	31.3033	31.1173	31.0821	31.0688	31.2349	0.0114969	0.0218172	-0.290969
Q88I26_PSEPK	Major facilitator family transporter (complement(3601192..3599870))	27.7026	27.0374	27.2447	27.1841	27.0238	26.9038	27.1827	0.242993	0.265784	-0.290985
Q88QH9_PSEPK	bifunctional diaminohydroxyphosphoribosylaminopyrimidine deaminase/5-amino-6-(5-phosphoribosylamino)uracil reductase 600650..601786	28.4174	28.633	28.6334	28.3262	28.3323	28.1465	28.4148	0.0359612	0.0501256	-0.292966
THIE_PSEPK	Thiamine-phosphate synthase 5445856..5446479	28.6325	28.415	28.7133	28.3554	28.305	28.2173	28.4398	0.0395392	0.0551513	-0.294356
Q88GN0_PSEPK	DNA helicase-related protein (complement(4207775..4201152))	26.0953	26.4884	26.7157	26.7226	26.2631	25.4273	26.2854	0.520798	0.600342	-0.295434
Q88H25_PSEPK	Hydroxymethylglutaryl-CoA lyase 4012165..4013064	30.0779	29.7196	29.9528	29.6701	29.6734	29.5118	29.7676	0.0644497	0.0793695	-0.298322
KDSB_PSEPK	3-deoxy-manno-octulosonate cytidylyltransferase 2144883..2145647	29.4137	29.4708	29.5029	29.2396	29.2018	29.0473	29.3127	0.00962649	0.0172422	-0.299554
OTC_PSEPK	Ornithine carbamoyltransferase (complement(1239025..1238105))	29.893	29.8489	29.7562	29.4847	29.396	29.7182	29.6828	0.0451998	0.0615441	-0.299714
Q88Q40_PSEPK	Homocysteine S-methyltransferase family protein 765406..766341	26.7514	28.631	28.1439	28.4053	26.6528	27.5656	27.6917	0.711396	0.799074	-0.300858
RNH_PSEPK	ribonuclease H (complement(4679956..4679510))	27.1855	28.0565	27.762	27.6861	27.5733	26.8413	27.5174	0.459417	0.529389	-0.301065
SYW_PSEPK	Tryptophan--tRNA ligase 1498074..1499423	30.8304	30.8905	30.9084	30.5705	30.3775	30.7753	30.7254	0.0615849	0.0749975	-0.301995
Q88FJ1_PSEPK	Glutathione S-transferase family protein (complement(4639777..4639082))	28.5718	28.4234	28.4529	28.1306	28.0624	28.3479	28.3315	0.0359504	0.0502025	-0.302412
Q88RK7_PSEPK	conserved exported protein of unknown function (complement(127447..127160))	31.4184	31.2243	32.0734	31.3321	31.3516	31.1234	31.4205	0.319841	0.356128	-0.30305
Q88F18_PSEPK	guanine deaminase 4871626..4872930	30.7254	30.7507	30.823	30.4967	30.4011	30.4893	30.6144	0.00200198	0.00929577	-0.304001
MINE_PSEPK	Cell division topological specificity factor (complement(1932937..1932683))	30.5862	30.2676	30.5193	30.1393	30.2079	30.1102	30.3051	0.0393342	0.0547221	-0.305236
Q88MD8_PSEPK	DNA-binding response regulator 1832012..1832662	29.8194	29.771	29.9457	29.5948	29.4683	29.5555	29.6924	0.00883901	0.0166988	-0.305826
Q88GY0_PSEPK	lipid hydroperoxide peroxidase (complement(4076355..4075855))	32.3474	32.0004	31.9206	31.6345	31.958	31.758	31.9365	0.130862	0.142952	-0.305969
Y2550_PSEPK	putative transcriptional regulatory protein 2895831..2896544	31.4633	31.3347	31.2848	30.9826	31.158	31.0243	31.208	0.0151237	0.0243455	-0.305992
Q88JH1_PSEPK	putative Hydrolase 3065867..3066790	29.8692	30.388	30.0752	31.2501	29.6778	28.484	29.9574	0.725688	0.810404	-0.306837
Q88D84_PSEPK	putative Glycosyl transferase (complement(5625760..5624630))	27.3051	27.18	27.1232	27.1907	26.6271	26.867	27.0488	0.147815	0.160237	-0.307814
A0A140FWA3_PSEPK	conserved protein of unknown function 3411153..3411473	29.5714	29.1973	29.6476	29.3894	29.2354	28.8667	29.3179	0.213093	0.233286	-0.308254
Q88DX9_PSEPK	Heme/hemin ABC transporter, periplasmic heme/hemin-binding protein (complement(5329219..5328335))	32.6073	32.6978	32.245	31.8336	32.5152	32.276	32.3625	0.273012	0.301422	-0.308433
Q88RD8_PSEPK	Transcriptional regulatory protein AlgP 244325..245314	34.3193	33.4702	33.87	33.6192	33.379	33.7314	33.7315	0.309148	0.34277	-0.310014
Q88QF1_PSEPK	ethanolamine ammonia-lyase, alpha-subunit (complement(630197..628803))	29.0928	29.0491	29.1251	28.9452	28.4707	28.9203	28.9339	0.117197	0.127498	-0.310236
Q88E35_PSEPK	conserved protein of unknown function, DUF1244 family 5256218..5256514	29.8395	29.4505	29.83	29.4728	29.2437	29.47	29.5511	0.104881	0.116012	-0.311145
Q88LL6_PSEPK	3-oxoacyl-[acyl-carrier-protein] reductase subunit 2157651..2158391	33.4638	33.2972	33.2643	33.1183	33.0836	32.8876	33.1858	0.030136	0.0426404	-0.311911
Q88RQ3_PSEPK	putative choline betaine-binding protein (complement(87785..86862))	29.5764	29.6294	29.5785	29.1614	29.3102	29.3726	29.4381	0.00851585	0.01635	-0.313339
Q88D67_PSEPK	Fructose-bisphosphate aldolase (complement(5652469..5651405))	34.3147	34.1286	34.2565	34.0252	33.8436	33.8891	34.0763	0.0154351	0.0252081	-0.313923
Q88KB0_PSEPK	conserved exported protein of unknown function 2720264..2720746	31.6441	31.7605	32.148	31.5362	31.6182	31.4563	31.6939	0.120064	0.130916	-0.314016
DER_PSEPK	GTPase Der 991379..992842	31.1788	30.9205	30.8604	30.688	30.5331	30.7964	30.8295	0.0644623	0.0792718	-0.314124
Q88N24_PSEPK	putative NAD-binding protein 1587589..1588203	30.7695	30.7595	30.5348	30.5032	30.3787	30.2385	30.5307	0.043877	0.0599661	-0.314487
MURE_PSEPK	UDP-N-acetylmuramoyl-L-alanyl-D-glutamate--2, 6-diaminopimelate ligase 1516811..1518301	33.3018	33.206	33.1798	32.841	32.8051	33.0976	33.0719	0.0339031	0.0471549	-0.314638
Q88DU9_PSEPK	putative RNA binding protein 5367479..5367787	31.4465	31.2201	31.3875	30.9523	31.0954	31.0616	31.1939	0.0172748	0.0268379	-0.314938
CLPP_PSEPK	ATP-dependent Clp protease proteolytic subunit 2628339..2628980	33.1734	33.0257	33.0258	32.9454	32.4479	32.8854	32.9173	0.127381	0.139547	-0.315372
Q88FT8_PSEPK	putative tRNA 5-methylaminomethyl-2-thiouridine synthase (tusC-like) 4504243..4504602	26.605	26.4308	26.6031	26.2159	26.433	26.0389	26.3878	0.0681299	0.0842452	-0.317029
Q88IT6_PSEPK	5-aminolevulinate dehydratase 3312821..3313795	32.8537	32.7272	32.7779	32.6292	32.3817	32.3935	32.6272	0.022933	0.0348604	-0.318129
Q88JG4_PSEPK	conserved protein of unknown function (complement(3076052..3075330))	28.2154	28.1705	28.1514	27.8577	27.6306	28.0944	28.02	0.0782593	0.0942442	-0.318221
GREB_PSEPK	Transcription elongation factor GreB 2644263..2644751	29.3716	29.0736	29.1734	28.763	28.9911	28.9094	29.047	0.0444691	0.0611073	-0.318387
Q88NI8_PSEPK	subunit of a proton-driven complex used for maintenance of outer membrane stability 1395891..1396586	28.8057	28.2834	28.6227	28.2351	28.1069	28.4076	28.4102	0.142569	0.15468	-0.320752
KDSA2_PSEPK	2-dehydro-3-deoxyphosphooctonate aldolase (complement(2032244..2031402))	30.2481	30.5163	30.0419	30.0044	29.844	29.9948	30.1083	0.0940686	0.106489	-0.321049
Q88C52_PSEPK	Long-chain acyl-CoA thioester hydrolase 6079587..6079985	28.9535	29.438	28.9938	28.8491	29.0648	28.5081	28.9679	0.225764	0.246464	-0.321062
Q88EW8_PSEPK	ParA family protein (complement(4925049..4924195))	27.2476	26.8517	26.97	26.6316	26.8258	26.6454	26.862	0.0724941	0.0876462	-0.322214
HIS2_PSEPK	Phosphoribosyl-ATP pyrophosphatase 5714641..5714976	28.4657	28.4976	28.8648	28.4749	28.4517	27.9293	28.4473	0.21369	0.233401	-0.324041
RL24_PSEPK	50S ribosomal protein L24 556064..556378	34.022	34.1099	34.0961	33.6948	33.8829	33.6766	33.9137	0.0104253	0.0186593	-0.324589
RRAAH_PSEPK	Putative regulator of ribonuclease activity 2376844..2377335	32.4532	32.2396	32.4013	32.0479	32.0869	31.9812	32.2017	0.0102548	0.0188144	-0.326035
Q88PL5_PSEPK	Sec Translocation Complex SecD subunit 971709..973571	29.312	29.1653	29.2191	28.9447	28.6502	29.119	29.0684	0.0843274	0.0998259	-0.327511
Q88P67_PSEPK	aminomethyltransferase (complement(1125142..1124021))	31.512	31.5931	31.5231	31.2641	31.0447	31.3359	31.3788	0.0228604	0.0349263	-0.327828
Q88LT9_PSEPK	conserved membrane protein of unknown function 2061086..2063143	27.0165	27.0233	27.0406	26.6396	26.8666	26.5884	26.8625	0.0186061	0.0288952	-0.328614
HIS3_PSEPK	Phosphoribosyl-AMP cyclohydrolase 5714247..5714639	27.8212	28.436	28.0346	28.4043	27.511	27.3906	27.933	0.421186	0.486638	-0.328637
SYA_PSEPK	Alanine--tRNA ligase (complement(5084265..5081641))	33.3597	33.4146	33.5271	33.1052	32.9161	33.293	33.2693	0.0511067	0.0669866	-0.329043
Q88NX6_PSEPK	Cys-tRNAPro deacylase 1236491..1236961	29.6452	29.5927	29.5426	29.2305	29.2521	29.3079	29.4285	0.000924838	0.00836842	-0.329978
Q88IR6_PSEPK	GSH-dependent disulfide bond oxidoreductase (complement(3336595..3335753))	31.1084	30.9657	30.9119	30.5893	30.8001	30.6034	30.8298	0.0210795	0.0318224	-0.331059
Q88QI4_PSEPK	conserved exported protein of unknown function (complement(597445..596864))	33.511	33.2595	33.2728	32.3986	33.5893	33.0617	33.1822	0.402444	0.461778	-0.331244
Q88IS1_PSEPK	Saccharopine dehydrogenase (complement(3330871..3329627))	29.4321	29.4957	29.5906	29.3499	28.8936	29.2799	29.3403	0.0902456	0.103743	-0.33165
Q88N80_PSEPK	D-alanyl-D-alanine-adding enzyme 1518294..1519661	32.8146	32.5946	32.7259	32.2813	32.3924	32.4614	32.545	0.0156999	0.0250573	-0.333336
DPO3B_PSEPK	DNA polymerase III subunit beta 11103..12206	32.6724	32.5345	32.5404	32.2113	32.2332	32.3022	32.4157	0.0031908	0.00989474	-0.333549
Q88DR1_PSEPK	Acyl-CoA thioesterase II (complement(5422719..5421850))	30.9283	30.8222	30.9217	30.7038	30.4094	30.5577	30.7239	0.0219293	0.0328626	-0.333773
AMPA_PSEPK	Probable cytosol aminopeptidase (complement(1120258..1118765))	34.5659	34.4255	34.3972	34.0309	34.181	34.1739	34.2957	0.00947646	0.0174409	-0.334245
Q88GI1_PSEPK	Glutathione S-transferase family protein (complement(4272425..4271799))	28.9521	28.909	29.122	29.0082	28.0933	28.8755	28.8267	0.315835	0.350095	-0.335364
Q88M55_PSEPK	Tail-specific protease prc (complement(1920456..1918342))	33.1923	33.308	33.1067	32.8299	33.0176	32.7527	33.0345	0.0266023	0.0382986	-0.335579
Q88MU8_PSEPK	Homoserine dehydrogenase 1674834..1676138	31.2977	31.2094	31.2649	30.9185	30.7007	31.1458	31.0895	0.0625242	0.0771045	-0.335735
Q88F02_PSEPK	hydroxypyruvate isomerase 4888772..4889554	29.0823	28.277	28.9042	28.0305	28.6065	28.6172	28.5863	0.34129	0.38065	-0.336432
NDK_PSEPK	Nucleoside diphosphate kinase 983631..984056	35.4914	35.2358	35.362	34.9179	34.9977	35.163	35.1946	0.0309566	0.0435462	-0.336862
Q88HB7_PSEPK	putative glyceraldehyde-3-phosphate dehydrogenase 3899593..3901212	32.0968	32.485	32.4214	32.0381	31.8629	32.0911	32.1659	0.0718145	0.0875118	-0.337034
COAD_PSEPK	Phosphopantetheine adenylyltransferase 5845090..5845575	31.5207	31.3844	31.4259	31.2709	31.0727	30.9743	31.2748	0.0245559	0.0362888	-0.337723
Q88DX1_PSEPK	poly(A) polymerase 5338773..5340155	29.867	29.7947	30.036	29.6854	29.4368	29.5614	29.7302	0.0289192	0.04028	-0.33805
Q88I10_PSEPK	conserved protein of unknown function (complement(3622037..3621432))	26.9184	27.1304	26.5159	26.5997	26.6357	26.3147	26.6858	0.177423	0.191527	-0.338177
A0A140FW29_PSEPK	23S rRNA (746) and tRNA (32) pseudouridine synthase (complement(1932533..1931898))	27.5396	27.2817	27.1454	27.1514	26.766	27.0342	27.1531	0.105606	0.116638	-0.338378
IF2_PSEPK	Translation initiation factor IF-2 (complement(5358760..5356220))	34.7424	34.6252	34.5155	34.2574	34.2946	34.3067	34.457	0.00706463	0.0142192	-0.341476
BETA_PSEPK	choline dehydrogenase 5775684..5777381	31.2034	31.0914	31.041	30.6665	30.7675	30.8772	30.9412	0.011613	0.0217039	-0.341578
Q88GY1_PSEPK	multidrug efflux transport system - putative membrane fusion protein (complement(4073462..4072155))	28.8755	28.5463	28.6887	28.304	28.2437	28.536	28.5324	0.0586131	0.0736255	-0.342277
SYT_PSEPK	Threonine--tRNA ligase 2809594..2811516	32.4685	32.6146	32.6219	32.0788	32.0868	32.5111	32.3969	0.0860918	0.100502	-0.342775
FADA_PSEPK	beta-ketoadipyl CoA thiolase, beta component 2439260..2440435	31.2455	31.2581	31.0503	30.786	30.7717	30.9664	31.013	0.0202253	0.0306458	-0.343232
Q88NB6_PSEPK	Carboxylesterase 2 (complement(1482494..1481838))	27.7048	27.8166	27.837	27.3695	27.5302	27.4287	27.6145	0.00530776	0.012	-0.343314
Q88KD5_PSEPK	Response regulator receiver protein (complement(2688196..2687735))	29.0813	28.9083	29.1925	28.882	28.5702	28.6994	28.8889	0.0486697	0.0643646	-0.343494
Q88G02_PSEPK	conserved protein of unknown function 4429730..4430047	31.9708	31.5861	31.9489	31.5873	31.4406	31.4375	31.6619	0.0610229	0.074921	-0.346819
Q88L53_PSEPK	phosphoenolpyruvate synthetase 2373170..2375545	32.8292	32.9258	32.9017	32.676	32.3112	32.6275	32.7119	0.0422313	0.0569842	-0.347331
Q88EJ2_PSEPK	putative transcriptional regulator (Arc domain-containing) 5076879..5077205	31.8849	31.7272	31.9659	31.5649	31.4089	31.5619	31.6856	0.0162098	0.0260389	-0.347446
NICR_PSEPK	HTH-type transcriptional repressor NicR 4449009..4449485	27.9526	27.7957	27.8316	27.5149	27.6346	27.3834	27.6855	0.0157922	0.0254912	-0.348977
TPIS_PSEPK	triose phosphate isomerase (complement(5362359..5361604))	31.2698	31.2451	31.1551	30.8972	30.9539	30.7687	31.0483	0.00571807	0.0114157	-0.350095
GLYA2_PSEPK	serine hydroxymethyltransferase (complement(781845..780592))	33.0761	33.1437	33.1945	32.9089	32.6381	32.8143	32.9626	0.0153377	0.0248919	-0.350999
RLMH_PSEPK	23S rRNA m3psi1915 methyltransferase (complement(5472439..5471921))	27.1103	26.9382	26.9694	26.6151	26.7235	26.6259	26.8304	0.00512911	0.0123401	-0.351117
Q88D41_PSEPK	putative Chemotaxis protein (complement(5681959..5681486))	27.713	27.8601	27.9179	27.5738	27.3046	27.5573	27.6544	0.029706	0.0416172	-0.351775
Q88PJ8_PSEPK	Transcriptional regulator, Cro/CI family 986003..987010	29.0254	28.8426	28.904	28.2182	28.6398	28.8569	28.7478	0.145118	0.155879	-0.352356
Q88DQ4_PSEPK	conserved protein of unknown function (complement(5430318..5429839))	27.1537	26.6239	26.4956	26.5176	26.4065	26.2899	26.5812	0.170975	0.186533	-0.353062
Q88R40_PSEPK	choline / betaine / carnitine ABC transporter - ATP binding subunit (complement(354329..353151))	30.972	30.8479	30.7681	30.5064	30.4265	30.5913	30.6854	0.00956906	0.0172914	-0.354573
RIBA_PSEPK	GTP cyclohydrolase-2 607097..607714	30.742	31.048	31.0076	30.8591	30.4361	30.4381	30.7551	0.105658	0.116521	-0.35475
Q88E95_PSEPK	cysteine synthase A (complement(5191413..5190439))	33.4925	33.4422	33.5397	33.1544	33.1764	33.079	33.314	0.000959033	0.0077561	-0.354852
PYRE_PSEPK	Orotate phosphoribosyltransferase (complement(6039915..6039274))	29.7627	29.8653	29.6274	29.5336	29.2808	29.375	29.5741	0.024421	0.0363564	-0.35535
Q88DF2_PSEPK	replicative DNA helicase (ATPase) (complement(5542698..5541301))	27.4496	28.8218	28.7688	27.8429	27.753	28.3768	28.1688	0.507306	0.584827	-0.355832
Q88QK9_PSEPK	Catalase 564521..565960	28.9143	29.4454	29.3533	29.2452	28.4715	28.9279	29.0596	0.269355	0.298536	-0.356129
OBG_PSEPK	GTPase Obg 801516..802742	30.6686	30.3088	30.36	29.9519	30.0496	30.262	30.2668	0.068973	0.0847416	-0.35796
A0A140FVX0_PSEPK	conserved protein of unknown function (complement(108440..107799))	32.4908	31.6559	31.9494	31.3042	31.7802	31.9373	31.853	0.31211	0.346186	-0.358134
Q88J22_PSEPK	Alcohol dehydrogenase, zinc-containing 3225625..3226647	28.361	28.1134	28.3782	28.2273	27.5651	27.9854	28.1051	0.165562	0.181609	-0.35828
Q88FB3_PSEPK	succinyl-CoA synthetase alpha subunit (complement(4728669..4727785))	35.1829	35.1391	35.2237	34.7964	34.7825	34.8893	35.0023	0.000979224	0.00748235	-0.359155
Q88MV7_PSEPK	GTPase component of the signal recognition particle (SRP) 1666999..1668375	30.0526	30.121	29.9974	29.8922	29.5567	29.6388	29.8764	0.0280164	0.0396469	-0.361101
Q88LG5_PSEPK	TetR family transcriptional regulator 2230037..2230672	28.4839	28.4286	28.4615	28.167	27.7845	28.3297	28.2759	0.0882944	0.10281	-0.364278
Q88CY3_PSEPK	glutamine synthetase 5752033..5753439	36.219	36.1303	36.0563	35.6673	35.6984	35.9435	35.9524	0.0211334	0.0319461	-0.365444
Q88HF3_PSEPK	Acetyltransferase, GNAT family 3856947..3857426	29.0003	29.124	29.1637	28.7157	28.6389	28.8317	28.9124	0.00790098	0.0160255	-0.36722
Q88PF9_PSEPK	conserved exported protein of unknown function 1033381..1033962	27.8008	27.6007	27.6072	27.3361	27.3943	27.1745	27.4856	0.0166809	0.0257607	-0.367917
Q88PU5_PSEPK	putative Lipoprotein 870568..871152	31.7834	31.4981	31.6975	31.1237	31.526	31.2252	31.4757	0.0669883	0.0820314	-0.36804
Q88QD6_PSEPK	acetyl-CoA carboxylase - biotin carboxylase subunit (complement(649677..648322))	34.627	34.4735	34.5008	34.2191	34.0929	34.1814	34.3491	0.00359486	0.0101675	-0.369269
ENGB_PSEPK	probable GTP-binding protein (complement(131273..130641))	30.012	30.1791	30.1099	29.7961	29.6672	29.7256	29.915	0.00373654	0.0103846	-0.370711
MSRP_PSEPK	methionine sulfoxide reductase catalytic subunit (complement(5315013..5313988))	27.6894	27.3089	27.3118	26.753	27.2566	27.1883	27.2513	0.140477	0.153209	-0.370731
MURC_PSEPK	UDP-N-acetylmuramate--L-alanine ligase 1524369..1525817	30.7824	30.8809	30.9512	30.4868	30.3736	30.6391	30.6857	0.0151485	0.0242902	-0.371639
Q88JG3_PSEPK	Transglutaminase-like superfamily domain protein (complement(3076905..3076126))	29.8981	29.7052	30.0501	29.3952	29.5299	29.6114	29.6983	0.0343827	0.0480624	-0.372306
STHA_PSEPK	soluble pyridine nucleotide transhydrogenase 2458133..2459527	32.6676	32.6048	32.6635	32.3189	32.2786	32.2213	32.4591	0.000434326	0.00672727	-0.372364
Q88GG2_PSEPK	Response regulator 4292834..4293184	27.0013	26.6559	27.3432	26.8741	26.7158	26.2904	26.8135	0.230265	0.250028	-0.37337
Q88PU8_PSEPK	conserved protein of unknown function 867588..867902	30.9887	30.5042	30.9681	30.4305	30.5193	30.3846	30.6326	0.0826511	0.0971937	-0.375512
RSMH_PSEPK	Ribosomal RNA small subunit methyltransferase H 1513832..1514779	32.1416	31.9512	31.9407	31.4861	31.6764	31.7443	31.8234	0.0206136	0.0310428	-0.375564
Q88C36_PSEPK	pyruvate carboxylase subunit A (complement(6096697..6095282))	31.0878	31.3029	31.322	31.2843	30.3789	30.921	31.0495	0.241107	0.263557	-0.376184
Q88LZ9_PSEPK	phosphomannomutase 1985382..1986743	28.326	28.426	28.2795	28.0428	27.7747	28.0855	28.1557	0.0241298	0.0358529	-0.376202
Q88MW7_PSEPK	conserved exported protein of unknown function (complement(1659193..1658639))	27.5566	27.5007	27.3158	26.691	27.3782	27.1718	27.269	0.155844	0.171263	-0.377378
Q88NJ7_PSEPK	DNA-binding stress protein 1388771..1389244	34.219	34.0501	34.0039	33.6671	33.6902	33.7827	33.9022	0.00707199	0.0141706	-0.377633
Q88GC3_PSEPK	putative Cation ABC transporter, periplasmic cation-binding protein 4329656..4330558	29.7835	29.4153	29.0053	28.8605	29.0451	29.1651	29.2125	0.192848	0.208452	-0.377815
Q88NB9_PSEPK	molybdopterin synthase small subunit 1479404..1479652	27.5861	27.3739	27.8066	27.3258	27.081	27.2253	27.3998	0.0580746	0.0734187	-0.378184
Q88DM6_PSEPK	putative Muramoyltetrapeptide carboxypeptidase (complement(5463349..5462411))	28.7257	28.7377	28.7909	28.5434	28.2669	28.3061	28.5618	0.012872	0.0228993	-0.379317
RSMC_PSEPK	Ribosomal RNA small subunit methyltransferase C (complement(877158..876160))	29.4711	29.1128	28.9639	28.5122	29.0996	28.7967	28.9927	0.169275	0.184933	-0.379779
RIMP_PSEPK	ribosome maturation factor (complement(5360838..5360329))	28.5112	28.1593	28.408	27.9324	28.1592	27.8452	28.1692	0.053331	0.0686693	-0.380574
Q88PE1_PSEPK	conserved exported protein of unknown function (complement(1051919..1050855))	30.5178	30.2197	30.4108	30.0739	29.7971	30.1339	30.1922	0.0481883	0.0646356	-0.381169
LEUD_PSEPK	3-isopropylmalate dehydratase small subunit 2252100..2252744	30.8694	30.7511	30.8262	30.5596	30.3789	30.3595	30.6241	0.00616474	0.0132714	-0.382877
RPOZ_PSEPK	DNA-directed RNA polymerase subunit omega 6048816..6049079	32.0799	32.1124	32.1136	31.7923	31.7501	31.6141	31.9104	0.00221427	0.00928947	-0.383147
Q88E01_PSEPK	methylmalonate-semialdehyde dehydrogenase (complement(5294386..5292860))	31.564	31.9643	31.7701	31.5634	31.0952	31.4872	31.574	0.107004	0.118058	-0.384232
HIS1_PSEPK	ATP phosphoribosyltransferase 1104599..1105234	30.9396	30.9887	30.945	30.6207	30.5078	30.5896	30.7652	0.000486253	0.00841667	-0.385052
Q88DG3_PSEPK	3-hydroxy acid dehydrogenase, NADP-dependent / malonic semialdehyde reductase (complement(5528786..5528022))	30.358	30.2981	30.1853	29.6872	29.976	30.017	30.0869	0.0285186	0.0399595	-0.387091
Q88HJ7_PSEPK	putative Hydroxycinnamic acid degradation regulator 3799097..3799567	27.2785	27.0113	27.2656	26.827	26.7819	26.7797	26.9907	0.01168	0.0219225	-0.388929
Q88DQ3_PSEPK	conserved protein of unknown function (complement(5431237..5430479))	27.3248	27.1778	27.4609	26.7833	27.093	26.9196	27.1266	0.0326177	0.0454245	-0.389232
GCSH2_PSEPK	glycine cleavage system H protein 2 (complement(5925010..5924627))	33.173	32.8617	33.1484	32.9466	32.736	32.3304	32.866	0.132053	0.143917	-0.39005
Y949_PSEPK	putative ATP-binding protein UPF0042 (complement(1093699..1092845))	28.4782	28.6529	28.7907	28.4212	27.9308	28.3976	28.4452	0.100292	0.111747	-0.390731
PUR7_PSEPK	Phosphoribosylaminoimidazole-succinocarboxamide synthase 1417542..1418252	32.3825	32.0244	32.2227	31.6822	31.802	31.9729	32.0144	0.0430062	0.0589013	-0.390813
Q88CX5_PSEPK	Sulfurtransferase (complement(5760741..5760328))	27.6477	28.0214	27.5906	27.3432	27.2879	27.454	27.5575	0.052682	0.0685843	-0.391545
Q88Q73_PSEPK	Outer membrane protein assembly factor BamD (complement(728364..727345))	30.3783	29.9573	30.1732	29.5647	30.0584	29.7075	29.9732	0.108268	0.11929	-0.392738
Q88CX8_PSEPK	tRNA(Leu) mC34,mU34 2'-O-ribose methyltransferase, AdoMet-dependent 5758918..5759391	29.0944	28.8761	29.091	28.5654	28.5803	28.7356	28.8238	0.0121486	0.0222267	-0.393403
Q88PL6_PSEPK	Sec translocation complex subunit YajC 971310..971645	29.3422	28.9473	29.015	28.4673	28.8424	28.8134	28.9046	0.0831609	0.0979843	-0.393844
GSHB_PSEPK	Glutathione synthetase 5690581..5691534	30.9026	30.5328	30.6562	30.2237	30.3137	30.3697	30.4998	0.0277299	0.0395945	-0.394837
Q88KC0_PSEPK	conserved protein of unknown function (complement(2707572..2707078))	30.0041	29.8521	29.7199	29.5429	29.4979	29.3497	29.6611	0.0172139	0.0268945	-0.395194
Q88FA0_PSEPK	OmpA family protein (complement(4744825..4744013))	28.5359	28.1694	28.1044	27.4924	28.2311	27.8996	28.0721	0.19203	0.20781	-0.39554
Q88C91_PSEPK	Catabolite repression control protein 6039996..6040775	29.989	30.0565	30.0084	29.7754	29.5376	29.5533	29.82	0.0075579	0.0158411	-0.395838
Q88EC1_PSEPK	beta-ketodecanoyl-(Acyl-carrier-protein) synthase (complement(5163850..5162678))	31.108	31.0212	31.1075	30.9193	30.4425	30.683	30.8803	0.0475626	0.0642152	-0.397294
Q88M60_PSEPK	FKBP-type peptidyl-prolyl cis-trans isomerase 1914820..1915572	31.6875	31.3687	31.1881	30.9846	30.9413	31.125	31.2159	0.0634496	0.0777398	-0.397832
Q88RC9_PSEPK	putative dipeptidase (complement(255116..253386))	32.242	32.4566	32.0266	31.5816	32.3025	31.6443	32.0423	0.202286	0.219941	-0.398961
Q88KG6_PSEPK	tyr-sensitive phospho-2-dehydro-3-deoxyheptonate aldolase (complement(2652417..2651305))	30.6666	30.6552	30.778	30.3861	30.1198	30.3955	30.5002	0.0153999	0.0250427	-0.399494
Q88QA2_PSEPK	Oxidoreductase, short chain dehydrogenase/reductase family (complement(691408..690722))	32.1191	31.7821	31.8302	31.2523	31.7549	31.522	31.7101	0.0891562	0.103146	-0.400775
Q88C18_PSEPK	putative fatty acid methyltransferase (complement(6115686..6114400))	30.9619	30.8053	30.758	30.15	30.4225	30.7497	30.6412	0.0947631	0.107241	-0.401016
RS20_PSEPK	30S ribosomal protein S20 (complement(707348..707070))	31.5328	31.5568	31.3113	31.0258	31.2179	30.9465	31.2652	0.0228517	0.0350588	-0.403554
MIAA_PSEPK	tRNA dimethylallyltransferase (complement(5565585..5564614))	26.9622	27.0883	26.5929	26.5769	26.1673	26.685	26.6788	0.135142	0.145575	-0.404778
Q88EH9_PSEPK	histidine / lysine / arginine / ornithine ABC transporter - permease subunit (complement(5095205..5094507))	25.4001	25.6956	25.966	25.0186	25.469	25.3576	25.4845	0.128648	0.140635	-0.405495
Q88KC2_PSEPK	2,5-diketo-D-gluconate reductase (complement(2702639..2701836))	27.5234	27.6566	27.5102	27.1026	27.2225	27.1414	27.3594	0.00223862	0.00922876	-0.407867
Q88N98_PSEPK	putative NAD(P)-linked reductase (complement(1502939..1501899))	32.4034	32.4229	32.4254	32.0701	31.9669	31.9911	32.2133	0.000216144	0.0068	-0.407868
CLPX_PSEPK	ATP-dependent Clp protease ATP-binding subunit ClpX 2629044..2630372	31.7587	32.1397	31.9846	31.9732	31.2262	31.4594	31.757	0.173646	0.188923	-0.408037
Q88HN2_PSEPK	conserved protein of unknown function 3757179..3757691	32.7734	31.4336	32.0952	30.1511	32.5425	32.3833	31.8965	0.660841	0.754562	-0.408441
Q88Q97_PSEPK	methylmalonate-semialdehyde dehydrogenase 695580..697073	28.5037	28.3523	28.6527	28.2294	27.7671	28.282	28.2979	0.0911449	0.104861	-0.410026
Q88PC5_PSEPK	conserved protein of unknown function 1066760..1067647	28.5311	28.5257	28.6353	28.1833	27.9818	28.2925	28.3583	0.0135934	0.0229065	-0.411479
Q88JH4_PSEPK	Cytochrome c-type protein 3063716..3064177	33.9137	34.113	34.3988	34.3706	34.0764	32.7439	33.9361	0.472904	0.546351	-0.411521
Q88DT9_PSEPK	ferric iron uptake global transcriptional repressor Fur-Fe+2 (complement(5380601..5380197))	33.0835	32.9013	32.9866	32.6702	32.5252	32.5398	32.7844	0.00415409	0.0121422	-0.412048
Q88E02_PSEPK	3-hydroxyisobutyrate dehydrogenase (complement(5292849..5291962))	31.9884	32.0122	32.0627	31.7733	31.4745	31.577	31.8147	0.0102607	0.0187624	-0.412837
Q88P22_PSEPK	IMP dehydrogenase and single strand DNA binding factor 1175570..1177039	34.6369	34.6919	34.5662	34.1638	34.1145	34.3763	34.4249	0.00938056	0.017542	-0.413476
Q88LF3_PSEPK	conserved protein of unknown function 2243969..2244403	28.0087	28.0314	27.8622	27.3476	27.6449	27.6676	27.7604	0.0233328	0.0354457	-0.41405
Q88IR9_PSEPK	putative L-serine dehydratase (complement(3333104..3332187))	28.5535	28.4398	28.7547	28.0716	28.2492	28.1849	28.3756	0.0172798	0.0267815	-0.41409
SSB_PSEPK	Single-stranded DNA-binding protein 571029..571574	29.3141	29.3735	29.5074	29.2703	28.9482	28.7331	29.1911	0.0672585	0.0822871	-0.414482
Q88QX5_PSEPK	serine/threonine protein kinase (complement(438359..437352))	27.1584	27.4733	27.3608	27.3345	26.879	26.5278	27.1223	0.171975	0.187288	-0.417052
A0A140FWM3_PSEPK	cytochrome c-type biogenesis protein (complement(4911711..4910515))	30.2398	30.1049	30.272	29.7874	29.621	29.951	29.996	0.0179191	0.0272397	-0.419097
CH10_PSEPK	10 kDa chaperonin 1549260..1549553	34.3152	34.0883	34.5365	34.0413	33.779	33.855	34.1026	0.049267	0.0655643	-0.421563
Q88IS0_PSEPK	Carboxynorspermidine/carboxyspermidine decarboxylase (complement(3332001..3330904))	29.9863	29.8437	30.0512	29.5582	29.4103	29.6465	29.7494	0.0102024	0.0188667	-0.42206
LEU3_PSEPK	3-isopropylmalate dehydrogenase 2253682..2254764	30.8332	30.9779	30.9303	30.593	30.3485	30.5333	30.7027	0.00767883	0.0160392	-0.422187
MQO1_PSEPK	malate:quinone oxidoreductase (complement(869587..868079))	30.0117	29.8851	30.016	29.6856	29.2915	29.6684	29.7597	0.0356651	0.0498708	-0.422427
Q88IC9_PSEPK	peptidyl-prolyl cis-trans isomerase C (rotamase C) (complement(3453834..3453559))	27.6726	27.8424	27.8737	27.9089	27.2001	27.012	27.585	0.205922	0.225902	-0.422557
Q88JK1_PSEPK	Universal stress protein family (complement(3036410..3035481))	32.2034	32.4797	32.2561	32.0664	31.715	31.8897	32.1017	0.0329382	0.0458734	-0.422684
CARB_PSEPK	Carbamoyl-phosphate synthase large chain (complement(5371936..5368706))	32.8108	33.1456	33.1199	32.6125	32.3098	32.8804	32.8132	0.0972116	0.109167	-0.424516
Q88KZ5_PSEPK	Transcriptional regulator, TetR family 2445727..2446434	26.3281	26.9163	26.2514	26.1093	26.0566	26.0505	26.2854	0.113155	0.123119	-0.426449
CYSA_PSEPK	sulfate/thiosulfate import ATP-binding protein (complement(5894469..5893480))	31.684	31.4536	31.4339	31.0753	31.058	31.1577	31.3104	0.00768177	0.015987	-0.426805
Q88F50_PSEPK	conserved protein of unknown function (complement(4835943..4835251))	29.0593	28.8557	28.8752	28.4391	28.2975	28.7718	28.7164	0.0508562	0.0667812	-0.427252
HIS7_PSEPK	Imidazoleglycerol-phosphate dehydratase 349955..350587	31.0816	30.9583	30.6691	30.3842	30.2825	30.7605	30.6894	0.0877148	0.101969	-0.427258
FMT_PSEPK	Methionyl-tRNA formyltransferase (complement(78472..77540))	30.485	30.4552	30.3682	30.0792	29.9772	29.9677	30.2221	0.00102226	0.00722727	-0.428107
Q88LD4_PSEPK	O-succinylhomoserine sulfhydrylase 2269198..2270409	30.398	30.3417	30.3639	30.101	29.6045	30.1079	30.1528	0.0620863	0.0763437	-0.430051
Q88M54_PSEPK	Alcohol dehydrogenase, zinc-containing 1920563..1921525	29.5446	29.6356	29.4925	29.2479	28.9625	29.1708	29.3423	0.0105512	0.0187575	-0.430454
Q88NA8_PSEPK	sulfate adenylyltransferase subunit 1/adenylyl-sulfate kinase 1490338..1492239	31.2763	31.35	31.4541	30.9558	30.7599	31.072	31.1447	0.0146338	0.024157	-0.430886
Q88MY6_PSEPK	signal peptidase I 1633052..1633906	28.4185	28.2679	28.2848	27.7782	27.8171	28.0818	28.108	0.0155203	0.02528	-0.431381
APT_PSEPK	Adenine phosphoribosyltransferase 4851060..4851608	29.0881	29.0402	29.1056	28.6561	28.6594	28.6183	28.8613	5.16054e-05	0.0255	-0.43334
Q88RP1_PSEPK	putative alkanal monooxygenase (complement(96684..95680))	27.7676	27.804	27.6914	27.3421	27.2547	27.3548	27.5358	0.000669294	0.0109655	-0.437116
Q88C29_PSEPK	conserved protein of unknown function 6104136..6104543	30.1505	29.5674	29.7486	29.6838	29.2678	29.2023	29.6034	0.128619	0.140769	-0.437517
Q88KH0_PSEPK	conserved exported protein of unknown function 2649084..2650061	30.2776	29.9668	29.928	29.4783	29.7079	29.6724	29.8385	0.0291944	0.0406711	-0.437949
PYRB_PSEPK	Aspartate carbamoyltransferase 5694276..5695280	32.1715	32.1462	32.1923	31.8165	31.5776	31.7976	31.9503	0.00484709	0.0121148	-0.439443
Q88NT9_PSEPK	putative Lipoprotein (complement(1274085..1273582))	26.95	26.7699	27.0597	26.2638	26.3538	26.8435	26.7068	0.0917074	0.105433	-0.439514
Q88CK9_PSEPK	sulfate ABC transporter (complement(5897388..5896360))	32.0769	32.1366	32.0789	31.5832	31.772	31.6183	31.8776	0.00198641	0.00883453	-0.439696
PDXB_PSEPK	Erythronate-4-phosphate dehydrogenase 2415325..2416467	30.0689	29.607	29.5786	29.2274	29.2874	29.4168	29.531	0.0589568	0.0741093	-0.440974
Q88KB4_PSEPK	Esterified fatty acid cis/trans isomerase 2715286..2717586	28.2724	28.0802	28.217	27.8434	27.7844	27.615	27.9687	0.00770435	0.0159351	-0.442268
Q88PD1_PSEPK	conserved protein of unknown function 1061861..1062730	28.4214	27.9864	27.9945	27.5616	27.6901	27.8178	27.912	0.0513974	0.0673431	-0.444271
Q88F40_PSEPK	Iron-sulfur cluster-binding protein 4843153..4844568	27.2409	27.0455	27.5828	26.8883	26.8389	26.8037	27.0667	0.048453	0.0645402	-0.446089
Q88I99_PSEPK	conserved protein of unknown function (complement(3496803..3496228))	30.6538	30.8829	30.4879	30.0444	30.3319	30.3054	30.4511	0.038012	0.0525113	-0.44762
Q88KX5_PSEPK	conserved protein of unknown function (complement(2470165..2469866))	28.9552	29.4522	29.404	28.7069	28.816	28.9404	29.0458	0.0592596	0.0740583	-0.449399
TRPF_PSEPK	N-(5'-phosphoribosyl)anthranilate isomerase 2263208..2263828	26.3509	26.48	26.5095	25.9364	25.9563	26.0993	26.2221	0.00314306	0.00934043	-0.449476
Q88DP5_PSEPK	AMP nucleosidase (complement(5440825..5439362))	29.6906	29.6076	29.6633	29.3962	28.8224	29.3897	29.4283	0.0783069	0.0941358	-0.451052
BETB_PSEPK	betaine aldehyde dehydrogenase, NAD-dependent 5774134..5775606	30.5543	30.5616	30.5845	30.2645	29.8828	30.1969	30.3408	0.0185803	0.0287935	-0.452018
PHS_PSEPK	pterin-4-alpha-carbinolamine dehydratase 5102712..5103068	30.8336	30.3511	30.7898	30.0677	29.801	30.7433	30.4311	0.228787	0.248712	-0.454162
Q88NM1_PSEPK	two component system DNA-binding transcriptional dual regulator 1360937..1361614	28.5868	28.1524	28.1447	27.76	27.8878	27.8625	28.0657	0.0388752	0.0542866	-0.457838
PAL_PSEPK	peptidoglycan-associated lipoprotein 1399524..1400024	32.8344	32.5625	32.7692	31.9669	32.9814	31.8407	32.4925	0.282781	0.309855	-0.45903
Q88LQ7_PSEPK	glutamate-pyruvate aminotransferase (complement(2096477..2095266))	29.9893	29.893	29.8932	29.4662	29.2421	29.6882	29.6953	0.025739	0.0379574	-0.45966
SSRP_PSEPK	SsrA-binding protein 5381898..5382380	28.5693	28.6409	27.9999	28.2611	27.7554	27.8139	28.1734	0.149409	0.162566	-0.459878
Q88DN7_PSEPK	putative protein with nucleoside triphosphate hydrolase domain 5449132..5450130	27.9442	28.0379	27.6159	27.3306	27.5639	27.3232	27.636	0.0376808	0.0522236	-0.460121
Q88CF2_PSEPK	conserved protein of unknown function 5963201..5963911	27.6208	27.0936	26.9242	27.0749	26.4761	26.7036	26.9822	0.166141	0.181902	-0.461341
Q88K69_PSEPK	conserved protein of unknown function (complement(2770134..2769781))	32.2734	31.8769	32.243	32.0353	31.3989	31.5747	31.9004	0.113655	0.123512	-0.461415
Q88ED3_PSEPK	ATP-dependent DEAD-box RNA helicase require for 50S ribosomal subunit biogenesis (complement(5146753..5145431))	30.666	30.4947	30.4071	30.0655	30.0557	30.0584	30.2912	0.00369583	0.00997101	-0.462739
PANC_PSEPK	pantothenate synthetase 5341691..5342554	29.8505	29.8865	29.8672	29.469	29.4363	29.3081	29.6363	0.000762427	0.0102581	-0.463589
Q88RP2_PSEPK	conserved exported protein of unknown function 95345..95608	29.5086	29.2342	29.3731	28.972	29.1337	28.6188	29.1401	0.0537914	0.0695243	-0.463792
Q88LD5_PSEPK	amidophosphoribosyl transferase 2267676..2269181	31.1802	31.1266	31.3353	31.0076	30.3895	30.851	30.9817	0.0765626	0.0922044	-0.464661
Q88JH6_PSEPK	Pentapeptide repeat family protein (complement(3061499..3060840))	34.6228	34.7413	35.0403	34.7002	34.3642	33.9445	34.5689	0.137998	0.150452	-0.465149
HIS6_PSEPK	Imidazole glycerol phosphate synthase subunit HisF 352263..353033	30.6423	30.2483	30.4395	30.0293	29.8335	30.0682	30.2102	0.0259241	0.0380814	-0.466355
Q88QD5_PSEPK	acetyl-CoA carboxylase - biotin carboxyl carrier subunit (complement(650156..649695))	33.4486	33.4505	33.4668	32.937	33.1841	32.8442	33.2219	0.0100745	0.0186779	-0.466876
PDXY_PSEPK	Pyridoxamine kinase (complement(6108152..6107280))	27.9318	27.5787	28.0152	27.2644	27.1406	27.7194	27.6083	0.102147	0.11263	-0.46707
Q88LZ1_PSEPK	dTDP-glucose 4,6-dehydratase 2 (complement(1999479..1998379))	30.4486	30.4781	30.5737	30.1366	29.8295	30.1303	30.2661	0.0123668	0.0226667	-0.468009
Q88K44_PSEPK	gamma-glutamylputrescine oxidase (complement(2796287..2795004))	27.4012	27.5622	27.2818	26.7558	26.8171	27.2662	27.1807	0.0600022	0.0745202	-0.468708
Q88PA6_PSEPK	fumarate hydratase (class 2) 1089140..1090519	31.213	31.6882	31.4754	31.1854	30.5345	31.2421	31.2231	0.150216	0.16388	-0.471512
HEM6_PSEPK	Coproporphyrinogen-III oxidase, aerobic 83261..84172	27.792	27.6949	27.8539	27.2672	27.1021	27.5557	27.5443	0.0282767	0.0396751	-0.471903
Q88FS0_PSEPK	MutT/nudix family protein 4524570..4525010	27.966	27.9317	28.0809	27.68	27.7878	27.095	27.7569	0.0984087	0.109252	-0.471964
Q88DX2_PSEPK	Nitrogen regulation protein NR(I) 5336551..5337993	30.3711	30.298	30.1706	29.7	29.7402	29.9814	30.0435	0.0110283	0.0200637	-0.472677
Q88BZ5_PSEPK	probable exported copper efflux protein 6143420..6143761	28.2069	28.0227	28.5486	27.5969	28.1092	27.6488	28.0222	0.101721	0.112546	-0.474456
UBIE_PSEPK	Ubiquinone/menaquinone biosynthesis C-methyltransferase UbiE 5711162..5711932	31.3969	31.4269	31.1991	30.8764	30.9646	30.7555	31.1033	0.00711234	0.0141224	-0.475468
IF3_PSEPK	Translation initiation factor IF-3 2811534..2812067	33.2759	33.2535	33.2085	32.848	32.7948	32.6642	33.0075	0.00119823	0.00750515	-0.47693
Q88F85_PSEPK	putative dipeptidase 4759939..4761327	33.4688	33.3599	33.2539	32.7107	32.6844	33.255	33.1221	0.0715564	0.0873594	-0.477488
Q88MU7_PSEPK	Threonine synthase 1676198..1677607	31.5294	31.6332	31.7095	31.301	30.861	31.2775	31.3853	0.0348898	0.0484465	-0.477504
Q88PX3_PSEPK	conserved hypothetical TPR repeat protein (complement(843049..841328))	29.4649	29.5373	29.493	29.0926	29.018	28.9513	29.2595	0.000482804	0.00859574	-0.477766
Q88E93_PSEPK	ATPase, AAA family 5192821..5193666	30.2477	30.3383	30.3809	29.979	29.6612	29.8911	30.083	0.00954593	0.017341	-0.478568
Q88EI6_PSEPK	conserved protein of unknown function (complement(5085958..5085668))	30.4011	29.9061	30.2664	29.874	29.5847	29.6691	29.9502	0.0478215	0.0646374	-0.481942
Q88P38_PSEPK	mannose/glucose ABC transporter, glucose-binding periplasmic protein 1157868..1159154	33.3655	33.357	33.7022	33.1334	33.0152	32.8285	33.2336	0.0286699	0.0399265	-0.482597
PQQB_PSEPK	Coenzyme PQQ synthesis protein B (complement(459854..458943))	31.4673	31.7385	31.7846	31.7607	31.1168	30.6587	31.4211	0.221031	0.24083	-0.484705
UBIG_PSEPK	Ubiquinone biosynthesis O-methyltransferase (complement(1969519..1968821))	31.2779	31.1601	31.0318	30.5547	30.817	30.6356	30.9129	0.00977641	0.0173672	-0.48746
GREA_PSEPK	Transcription elongation factor GreA (complement(5368709..5368227))	32.5858	32.2428	32.4134	31.6757	32.0907	32.0076	32.1693	0.0383119	0.053021	-0.48936
Q88D29_PSEPK	dihydroorotase-like protein 5695277..5696548	32.0436	31.9985	32.1482	31.6464	31.4605	31.6133	31.8184	0.00248625	0.00944785	-0.490046
Q88D78_PSEPK	putative peptidase, TldD/PmbA family 5637467..5638909	28.3564	28.1369	28.4641	28.1701	27.6686	27.6462	28.0737	0.0666954	0.0822184	-0.490843
HSCA_PSEPK	DnaK-like molecular chaperone specific for IscU 981124..982986	28.9857	28.9002	29.0223	28.5943	28.2848	28.5549	28.7237	0.00906764	0.0170383	-0.49141
Q88DB6_PSEPK	conserved protein of unknown function (complement(5583345..5582590))	27.4953	27.0103	27.0058	26.4162	26.8507	26.7648	26.9238	0.0784532	0.0941333	-0.493224
Q88NV6_PSEPK	ATP-dependent Fe-S cluster transferase 1255659..1256753	29.4298	29.4851	29.285	29.0082	28.722	28.9896	29.1533	0.0109601	0.0201707	-0.493351
Q88GG1_PSEPK	putative CobF protein (complement(4294003..4293254))	27.2333	26.7385	27.211	26.7222	26.4464	26.5302	26.8136	0.0521265	0.0680532	-0.494722
IF1_PSEPK	Translation initiation factor IF-1 4516945..4517163	32.2444	31.8725	32.0712	31.641	31.7871	31.2756	31.8153	0.0565841	0.0723839	-0.494755
Q88MT1_PSEPK	conserved protein of unknown function 1691053..1691733	28.5193	28.4636	28.5544	27.9391	27.8906	28.2219	28.2648	0.00969674	0.0171932	-0.495246
Q88M16_PSEPK	conserved exported protein of unknown function 1961146..1961745	29.8841	29.7819	29.874	29.2626	29.3694	29.4139	29.5976	0.000849367	0.00883333	-0.498044
Q88C37_PSEPK	pyruvate carboxylase subunit B (complement(6095270..6093462))	32.6492	32.8092	32.9757	32.6759	31.8817	32.3777	32.5616	0.116409	0.126532	-0.499624
Q88LV1_PSEPK	Hydrolase, isochorismatase family (complement(2051678..2051088))	30.7296	30.5789	30.7376	30.2914	30.084	30.1708	30.432	0.00322751	0.00984293	-0.499943
Q88F62_PSEPK	periplasmic protein disulfide isomerase 4810999..4811757	30.5806	30.5565	30.5857	29.9913	30.1215	30.106	30.3236	0.00028323	0.008	-0.501312
Q88NH3_PSEPK	putative Glycine cleavage system transcriptional repressor (complement(1414468..1413908))	28.1541	28.0813	28.2912	27.5506	27.5344	27.9308	27.9237	0.0246225	0.0363885	-0.503616
Q88NL7_PSEPK	conserved protein of unknown function (complement(1365939..1365478))	28.5992	28.5306	28.3035	28.2697	27.9484	27.7021	28.2256	0.0542994	0.0697068	-0.504384
Q88CV5_PSEPK	glutamate synthase (NADPH) beta subunit (complement(5793330..5791912))	32.1238	32.0866	32.1885	31.7331	31.3877	31.7649	31.8808	0.0154183	0.0252646	-0.504425
Q88R83_PSEPK	heat shock protein Hsp15 involved in ribosome recycling 304741..305142	27.4675	26.9335	27.4544	27.1268	26.4625	26.7423	27.0312	0.123282	0.133872	-0.507919
Q88CT5_PSEPK	pyrroline-5-carboxylate reductase 5818732..5819550	30.9596	30.8543	30.9004	30.4282	30.3774	30.3838	30.6506	0.000122317	0.00927273	-0.508283
Q88NA3_PSEPK	conserved exported protein of unknown function (complement(1497277..1496840))	31.319	30.9859	31.0008	30.566	30.4954	30.7189	30.8477	0.0161174	0.0256833	-0.508453
EUTC_PSEPK	ethanolamine ammonia-lyase, beta-subunit (complement(628794..627976))	30.4107	30.3759	30.3483	29.9086	29.6535	30.0473	30.124	0.0120903	0.0220253	-0.508499
Q88G30_PSEPK	Transcriptional regulator, Cro/CI family 4411765..4412412	27.7838	27.9657	27.9291	27.6994	26.8241	27.6074	27.6349	0.142599	0.154537	-0.515927
Q88CG7_PSEPK	transcription termination factor Rho (complement(5948473..5947214))	34.1202	34.0971	34.0807	33.5732	33.487	33.6877	33.841	0.000952407	0.00805063	-0.516691
Q88GA5_PSEPK	glutathione reductase (NADPH) (complement(4347091..4345736))	29.8603	29.7858	29.8672	29.3942	29.1639	29.3966	29.578	0.00309969	0.00827957	-0.519476
Q88GW5_PSEPK	2,5-dioxovalerate dehydrogenase 4093004..4094584	27.9119	28.0051	27.1896	27.4996	26.5796	27.4683	27.4424	0.260338	0.287688	-0.519698
Q88KV8_PSEPK	Transcriptional regulator, Cro/CI family 2486951..2487505	26.9698	26.6429	26.6295	26.1234	26.1621	26.3958	26.4873	0.0205773	0.0311033	-0.520278
TTGB_PSEPK	Probable efflux pump membrane transporter TtgB (complement(1581396..1578244))	27.1745	27.1777	27.3432	26.6744	26.75	26.706	26.971	0.000956231	0.00795	-0.521698
Q88D31_PSEPK	pyrimidine operon regulatory protein/uracil phosphoribosyltransferase 5693745..5694263	29.868	29.8105	30.0266	29.5301	29.211	29.3944	29.6401	0.00974939	0.0171445	-0.523183
DNAJ_PSEPK	Chaperone protein DnaJ (complement(5375440..5374313))	31.484	31.6629	31.6866	31.1806	31.0326	31.0501	31.3495	0.00271399	0.00900585	-0.5234
PUR9_PSEPK	phosphoribosylaminoimidazolecarboxamide formyltransferase/IMP cyclohydrolase 5483487..5485094	32.9168	32.6916	32.806	32.2187	32.2129	32.4078	32.5423	0.00452114	0.0125787	-0.524986
Q88E52_PSEPK	conserved protein of unknown function 5238973..5239236	30.6298	30.1882	30.6282	30.0299	29.9832	29.8578	30.2195	0.0279376	0.0393469	-0.525103
OPGG_PSEPK	Glucans biosynthesis protein G (complement(5728637..5726958))	33.1741	33.0588	33.1233	32.5332	32.6284	32.6183	32.856	0.000307055	0.00778947	-0.525466
PGK_PSEPK	Phosphoglycerate kinase (complement(5654474..5653311))	32.7845	32.7554	32.8312	32.2397	32.2765	32.2763	32.5272	3.12787e-05	0.0408	-0.526215
Q88H35_PSEPK	putative S-ureidoglycine aminohydrolase 4001817..4002653	29.9952	30.1221	30.2066	29.9509	29.2794	29.5142	29.8448	0.0630009	0.0775652	-0.526506
Q88I46_PSEPK	putative Outer membrane ferric siderophore receptor (complement(3575344..3573215))	28.5476	28.4777	28.9066	27.7075	27.9947	28.6465	28.3801	0.161718	0.178544	-0.527696
Q88C96_PSEPK	coenzyme A biosynthesis bifunctional protein (fused 4'-phosphopantothenoylcysteine decarboxylase and phosphopantothenoylcysteine synthetase) 6033678..6034889	27.6196	28.1333	28.0339	27.9159	26.883	27.4021	27.6646	0.191988	0.207983	-0.528571
Q88RE7_PSEPK	glutathione S-transferase 234641..235303	28.1848	28.0304	28.1993	27.9251	27.3293	27.5733	27.8737	0.0432562	0.0591351	-0.528956
Q88PM9_PSEPK	GCN5-related N-acetyltransferase 958546..959109	28.8744	28.6714	28.8442	28.3444	28.2674	28.1885	28.5317	0.00240578	0.009625	-0.529905
GATC_PSEPK	Aspartyl/glutamyl-tRNA(Asn/Gln) amidotransferase subunit C (complement(1075179..1074871))	30.4263	29.9589	30.5489	29.5974	29.8408	29.9057	30.0463	0.059148	0.0741523	-0.530087
ARGA_PSEPK	acetylglutamate kinase-like protein (regulatory domain)/amino acid N-acetyltransferase (complement(5915559..5914261))	29.7569	29.8581	29.9311	29.2671	29.1522	29.5366	29.5837	0.0131202	0.0228668	-0.53009
Q88KI7_PSEPK	DNA binding regulator, beta subunit B 2633085..2633357	35.9545	35.885	35.9681	35.3465	35.4107	35.4591	35.6706	0.000216487	0.00658065	-0.530476
Q88M11_PSEPK	Phosphoglycolate phosphatase 2 (complement(1968818..1968147))	27.8969	27.7826	27.8349	27.2575	27.2256	27.4318	27.5715	0.00178363	0.00944615	-0.533153
Q88H57_PSEPK	Protein CobW (complement(3981701..3980634))	28.2072	28.141	28.0629	27.5308	27.418	27.8608	27.8701	0.0185536	0.0288519	-0.533798
ASTB_PSEPK	N-succinylarginine dihydrolase (complement(5087322..5085973))	31.1675	30.8416	31.1425	30.3623	30.5503	30.6347	30.7832	0.0154898	0.0250958	-0.534736
Q88L19_PSEPK	conserved protein of unknown function (complement(2416779..2416582))	28.8596	27.7788	28.4824	28.2722	27.4051	27.8353	28.1056	0.254892	0.28162	-0.536065
Q88CF4_PSEPK	diaminopimelate decarboxylase 5961105..5962352	28.7766	28.7255	28.7762	28.193	28.0839	28.3894	28.4908	0.00411519	0.0122511	-0.537356
MURD_PSEPK	UDP-N-acetylmuramoylalanine--D-glutamate ligase 1520744..1522096	31.3464	31.3033	31.3346	30.7328	30.8248	30.8146	31.0594	7.20786e-05	0.0156923	-0.537386
HIS4_PSEPK	phosphoribosylformimino-5-aminoimidazole carboxamide ribonucleotide isomerase 351515..352252	31.4895	31.2684	31.3981	30.8534	30.7404	30.9434	31.1155	0.00343369	0.00944724	-0.539607
Q88MB1_PSEPK	conserved exported protein of unknown function (complement(1860274..1859564))	30.095	29.9779	29.8477	29.5041	29.4359	29.3562	29.7028	0.00287849	0.00860335	-0.541456
Q88JZ3_PSEPK	conserved protein of unknown function 2846950..2847243	27.6421	27.6541	27.7062	27.0816	27.2449	27.0444	27.3955	0.00109297	0.008	-0.54382
Q88LZ3_PSEPK	dTDP-glucose pyrophosphorylase (complement(1997468..1996587))	29.7	29.9925	29.9977	29.5562	29.2075	29.2946	29.6248	0.0193548	0.0298376	-0.54398
Q88NC1_PSEPK	PhoH family protein 1477347..1478741	29.9568	30.0811	30.0165	30.1245	28.9959	29.2957	29.7451	0.182895	0.196064	-0.546143
Q88CR2_PSEPK	putative 3-mercaptopyruvate sulfurtransferase (complement(5840580..5839726))	31.3416	31.326	31.2955	30.8942	30.5114	30.9151	31.0473	0.0142576	0.0238407	-0.547434
Q88EH7_PSEPK	lysine / arginine / ornithine ABC transporter - periplasmic binding protein (complement(5096765..5095980))	33.2268	32.9737	33.0553	32.3833	32.6867	32.5412	32.8112	0.00887333	0.0165988	-0.548183
Q88QR5_PSEPK	conserved protein of unknown function 512008..512712	28.2925	28.0686	28.4241	27.7489	27.5152	27.8676	27.9861	0.0197789	0.0301181	-0.551179
Q88F97_PSEPK	Electron transfer flavoprotein subunit alpha (complement(4747011..4746082))	34.4948	34.5399	34.392	34.0747	33.8401	33.8471	34.1981	0.00331915	0.00954315	-0.554891
LOLD_PSEPK	Lipoprotein-releasing system ATP-binding protein LolD 2462245..2462943	29.4184	29.3549	29.2038	28.4561	28.8502	28.9966	29.0467	0.0323798	0.0453696	-0.558095
ASTD_PSEPK	N-succinylglutamate 5-semialdehyde dehydrogenase (complement(5088809..5087346))	30.7095	30.6215	30.7069	30.0042	29.9839	30.3753	30.4002	0.0128708	0.0229557	-0.55815
A0A140FWC8_PSEPK	conserved protein of unknown function 3517095..3517625	27.4924	27.2984	27.991	27.0137	26.9453	27.1445	27.3142	0.0594597	0.074238	-0.559458
UREE_PSEPK	urease accessory protein 3250094..3250597	26.3373	26.1828	26.0223	25.3543	25.7916	25.7179	25.901	0.0264269	0.0380104	-0.559545
TTGA_PSEPK	Probable efflux pump periplasmic linker TtgA (complement(1582554..1581400))	30.5383	30.3859	30.2958	29.812	29.9753	29.753	30.1267	0.00448764	0.0126325	-0.559884
TRPC_PSEPK	Indole-3-glycerol phosphate synthase 511027..511860	32.5466	32.4062	32.481	31.8718	31.7245	32.1568	32.1978	0.0136377	0.0228517	-0.560231
Q88PU9_PSEPK	conserved exported protein of unknown function 867073..867543	28.0709	28.0045	27.84	27.3844	27.4799	27.3557	27.6893	0.00194663	0.0089635	-0.565108
ILVD_PSEPK	Dihydroxy-acid dehydratase 5849296..5851137	32.5273	32.7032	32.7722	32.2913	31.9407	32.0744	32.3848	0.0107762	0.0196783	-0.565474
Y1214_PSEPK	putative transcriptional regulatory protein 1392084..1392830	31.1121	31.0829	31.0838	30.312	30.7119	30.5585	30.8102	0.00840475	0.0164013	-0.565479
Q88GE6_PSEPK	Pyrroline-5-carboxylate reductase (complement(4306866..4306072))	30.2662	30.5089	30.2026	29.9314	29.4716	29.8689	30.0416	0.0295535	0.0415497	-0.568588
Q88PL1_PSEPK	tRNA Cm32/Um32 methyltransferase 976290..977045	28.4024	28.3097	28.4578	27.7681	27.7457	27.9493	28.1055	0.00184013	0.00930303	-0.568938
Q88M00_PSEPK	Mannose-6-phosphate isomerase/mannose-1-phosphate guanylyltransferase 1983810..1985252	29.8435	29.9262	30.2852	29.7511	29.1441	29.4447	29.7325	0.0612931	0.0750038	-0.571669
GRPE_PSEPK	Protein GrpE (complement(5378223..5377666))	33.1379	32.9125	33.2301	32.4904	32.4894	32.5829	32.8072	0.00448715	0.0126867	-0.572608
Q88N68_PSEPK	Glutathione S-transferase family protein 1536365..1536997	30.5816	30.53	30.4702	29.9966	29.8004	30.0621	30.2402	0.00249816	0.00933333	-0.574237
HSLV_PSEPK	peptidase component of the ATP-dependent HslVU protease 5696760..5697290	31.7123	31.7038	31.6394	31.1844	30.9948	31.1529	31.3979	0.00080189	0.00963636	-0.574488
Q88NK0_PSEPK	conserved protein of unknown function 1387147..1387566	29.9948	29.8693	29.8783	29.3022	29.3052	29.4102	29.6267	0.000434687	0.00657778	-0.574938
Q88LR1_PSEPK	ATP-dependent DEAD-box RNA helicase DeaD 2090675..2092354	32.3358	32.1861	32.3319	31.6978	31.5222	31.9061	31.9967	0.00900744	0.016869	-0.575881
Q88GU4_PSEPK	Alcohol dehydrogenase cytochrome c subunit 4119585..4120928	30.2115	29.9096	30.4555	29.7579	29.3273	29.755	29.9028	0.0531731	0.0687599	-0.578801
Q88IQ2_PSEPK	putative Transcriptional regulator MvaT, P16 subunit 3351739..3352110	33.7292	33.5216	33.4554	32.8566	33.0507	33.0593	33.2788	0.00538909	0.0119529	-0.579853
Y1901_PSEPK	conserved protein of unknown function, UPF0434 family 2144701..2144886	29.9553	29.8673	30.1433	29.3782	29.4551	29.3852	29.6974	0.00237727	0.00974684	-0.582486
METK_PSEPK	methionine adenosyltransferase 5658957..5660147	33.332	33.4522	33.3739	32.8764	32.5405	32.9851	33.0933	0.013362	0.0229615	-0.585401
HIS8_PSEPK	Histidinol-phosphate aminotransferase 1106849..1107895	30.6547	30.4825	30.6563	29.9964	29.8837	30.1547	30.3047	0.00385052	0.0106729	-0.586189
THIG_PSEPK	thiazole synthase (complement(5826294..5825482))	30.5649	30.5481	30.5246	30.1066	29.7725	29.9997	30.2527	0.00410301	0.0123063	-0.586272
Q88LE9_PSEPK	Transcriptional regulator, LysR family (complement(2250538..2249660))	27.792	28.1084	28.1765	27.2877	27.4686	27.5467	27.73	0.0138149	0.0234394	-0.5913
Q88CV4_PSEPK	L-glutamate synthase(NADPH) alpha subunit (complement(5797899..5793454))	31.7214	31.8765	32.0455	31.4981	30.9066	31.4578	31.5843	0.0491691	0.0655068	-0.5936
ARGD_PSEPK	Succinylornithine transaminase/acetylornithine aminotransferase (complement(5092304..5091084))	32.7131	32.5656	32.6579	32.0082	31.9946	32.1495	32.3481	0.000821084	0.00935294	-0.594728
Q88D52_PSEPK	Long-chain acyl-CoA thioester hydrolase family protein (complement(5667694..5667293))	30.1486	30.0454	30.0664	29.6169	29.3624	29.4965	29.7894	0.00174377	0.00966929	-0.59485
Q88NJ8_PSEPK	cold-shock protein (complement(1388489..1387896))	29.485	29.5358	29.4951	28.9697	28.8849	28.8759	29.2077	6.00445e-05	0.0204	-0.595121
Q88R52_PSEPK	L-arginine ABC transporter - periplasmic binding subunit (complement(340067..339315))	33.6335	33.3002	33.3834	32.6679	33.0026	32.8602	33.1413	0.0129352	0.0228431	-0.595512
GCH11_PSEPK	GTP cyclohydrolase 1 (complement(2049903..2049331))	28.7405	29.3321	29.1279	29.162	27.9099	28.3392	28.7686	0.215943	0.237091	-0.596511
Y4248_PSEPK	conserved protein of unknown function, UPF0345 family 4834852..4835136	30.6328	30.2115	30.6297	30.1364	29.7312	29.7954	30.1895	0.0326114	0.0454968	-0.603663
PURA_PSEPK	Adenylosuccinate synthetase (complement(5559252..5557960))	33.9774	33.7977	33.8572	33.2943	33.1187	33.4016	33.5745	0.00347041	0.00935323	-0.6059
Q88L62_PSEPK	Acetyltransferase, GNAT family (complement(2358845..2358330))	25.8008	25.8632	25.9694	25.3039	25.087	25.4096	25.5723	0.00464742	0.0124202	-0.610972
Q88PT6_PSEPK	Glycerate dehydrogenase (complement(878178..877213))	29.0051	29.0562	29.137	28.4822	28.5619	28.3124	28.7591	0.00178084	0.00951938	-0.613937
Q88QK8_PSEPK	bacterioferritin 566124..566588	30.895	30.6265	30.9577	30.303	29.7238	30.6071	30.5189	0.0915757	0.105522	-0.615121
Q88NR9_PSEPK	conserved protein of unknown function 1301251..1302552	27.3699	27.4697	27.3298	26.8516	26.578	26.8939	27.0822	0.0045931	0.0125254	-0.615311
Q88JH5_PSEPK	quinoprotein ethanol dehydrogenase (complement(3063461..3061566))	37.547	37.6502	37.7807	37.2336	36.8154	37.0802	37.3512	0.0115679	0.0217604	-0.616248
LPXD_PSEPK	UDP-3-O-acylglucosamine N-acyltransferase 1795693..1796748	28.7772	28.6573	28.9246	28.2959	28.2035	28.0074	28.4776	0.00579641	0.0115588	-0.617422
Q88FR6_PSEPK	conserved protein of unknown function 4528401..4529573	29.4574	29.3452	29.3588	28.7134	28.4342	29.1543	29.0772	0.043437	0.0590511	-0.619842
Q88NM8_PSEPK	Ribonucleoside-diphosphate reductase subunit alpha (complement(1355376..1352497))	30.6544	31.0594	30.9448	30.4464	29.8985	30.4416	30.5742	0.0459135	0.0622873	-0.624035
Q88NN0_PSEPK	Ribonucleoside-diphosphate reductase subunit beta (complement(1351784..1350534))	28.1269	28.182	28.4236	27.7549	27.4143	27.6886	27.9317	0.0107098	0.0197312	-0.624887
Q88EJ1_PSEPK	Magnesium transporter (complement(5078755..5077313))	29.4666	29.3247	29.3913	29.036	28.0462	29.2135	29.0797	0.160356	0.17721	-0.62896
Q88F83_PSEPK	pyoverdine biosynthesis related protein 4762663..4763568	33.9582	33.9317	33.5998	32.9441	33.2436	33.3892	33.5111	0.0217159	0.0325048	-0.637618
AK_PSEPK	aspartokinase (complement(5081538..5080303))	33.5157	33.5304	33.6576	32.8931	32.6985	33.1978	33.2488	0.0137477	0.0234952	-0.638114
DAPB_PSEPK	4-hydroxy-tetrahydrodipicolinate reductase (complement(5374299..5373496))	32.3818	32.2212	32.3219	31.6065	31.5572	31.8394	31.988	0.00292053	0.00850829	-0.640624
Q88CV3_PSEPK	conserved protein of unknown function (complement(5799862..5798273))	30.4377	30.5875	30.1459	29.7624	29.7313	29.7506	30.0692	0.00780645	0.0157308	-0.642272
SECB_PSEPK	Protein-export protein SecB (complement(5760032..5759547))	32.4698	32.2212	32.4178	31.6782	31.7841	31.7091	32.0467	0.0014044	0.00836036	-0.645782
Q88K52_PSEPK	peroxiredoxin, alkylhydroperoxide reductase - small subunit 2786990..2787553	30.1866	30.1697	30.3051	29.4963	29.6027	29.6093	29.8949	0.000316612	0.00758974	-0.651058
Q88KE5_PSEPK	conserved exported protein of unknown function 2676372..2676680	31.7749	31.5072	32.0506	31.1951	31.1609	31.016	31.4508	0.0170676	0.0265424	-0.653554
A0A140FWS5_PSEPK	choline-responsive transcriptional repressor BetI 5773438..5774094	25.6716	25.853	25.516	24.9677	24.8551	25.2544	25.353	0.0130627	0.0226214	-0.654444
LEUC_PSEPK	3-isopropylmalate dehydratase large subunit 2250670..2252103	30.9914	30.9662	30.9847	30.4588	30.2402	30.276	30.6529	0.000650014	0.00942857	-0.65575
Q88F86_PSEPK	pyoverdine biosynthesis related protein (complement(4759783..4758161))	30.9517	30.943	30.7678	30.1911	29.8544	30.6463	30.559	0.0503373	0.0665323	-0.6569
Q88QV9_PSEPK	Prolyl oligopeptidase family protein (complement(456654..454816))	28.1315	28.2871	28.8462	28.2022	27.6073	27.4825	28.0928	0.101574	0.11265	-0.657586
Q88CG6_PSEPK	thioredoxin I (complement(5949030..5948701))	32.598	32.1239	32.6476	31.8022	31.8359	31.7547	32.127	0.0174157	0.0271213	-0.658884
Q88HI7_PSEPK	2-carboxybenzaldehyde reductase 3813872..3814867	28.5021	28.6477	28.7411	28.0372	27.6347	28.2365	28.2999	0.0254645	0.0379217	-0.660829
Q88FR7_PSEPK	5'-phosphoribosyl-4-(N-succinocarboxamide)-5- aminoimidazole lyase (adenylosuccinate lyase) 4526955..4528325	31.9888	31.9006	31.9073	31.2759	31.1103	31.4185	31.6002	0.00207273	0.0090411	-0.664019
Q88QR3_PSEPK	conserved protein of unknown function 513544..513966	28.6881	28.4984	28.3438	27.7223	27.914	27.8948	28.1769	0.00465994	0.0123682	-0.666355
ILVC_PSEPK	Ketol-acid reductoisomerase (complement(5317099..5316083))	34.1093	34.1975	34.2418	33.7014	33.1587	33.6824	33.8485	0.0213221	0.0320923	-0.668671
Q88KB9_PSEPK	Sulphite reductase hemoprotein, beta subunit (complement(2709208..2707556))	31.6922	31.8031	31.7309	31.1107	30.9864	31.1019	31.4042	0.000195785	0.00728571	-0.67568
Q88E29_PSEPK	P-loop guanosine triphosphatase-dependent zinc chaperone (complement(5264246..5263275))	26.8181	26.8625	26.5471	26.1764	25.8517	26.1595	26.4026	0.00924462	0.0176443	-0.680072
Q88PR2_PSEPK	thioredoxin reductase 901612..902574	30.5593	30.3242	30.4477	29.8603	29.5995	29.8055	30.0994	0.00274248	0.00895349	-0.688635
PYRC_PSEPK	dihydroorotase (complement(1245527..1244481))	30.8753	30.4384	30.706	29.6442	30.0553	30.2501	30.3282	0.0346065	0.0479129	-0.690032
Q88MC9_PSEPK	NAD(P)H dehydrogenase (quinone) (complement(1839168..1838563))	30.4102	30.3495	30.2432	29.7366	29.9184	29.2692	29.9879	0.0254754	0.0378544	-0.692921
Q88GQ6_PSEPK	conserved protein of unknown function 4159261..4160634	31.4791	31.5063	31.5917	30.9045	30.6181	30.9521	31.1753	0.00308304	0.00832432	-0.70075
Q88QC8_PSEPK	translation-related factor 658433..658804	27.0282	28.2393	27.9437	27.1202	27.1421	26.8315	27.3842	0.135291	0.14564	-0.705841
Q88G97_PSEPK	Molybdate-binding periplasmic protein 4354043..4354801	29.7339	29.1178	28.6617	28.505	28.4569	28.4285	28.8173	0.0855176	0.100208	-0.707691
Q88I17_PSEPK	Pet18 protein 3614128..3614775	27.4026	27.4767	27.3522	26.8147	26.4786	26.7902	27.0525	0.00328713	0.00979167	-0.715999
Q88IA4_PSEPK	Protein ClpV1 (complement(3491390..3488754))	26.295	27.2725	27.1857	26.455	25.9242	26.2165	26.5581	0.107668	0.118529	-0.719171
Q88PN2_PSEPK	aminotransferase 955359..956567	30.9918	31.0228	30.9482	30.2918	30.1771	30.3213	30.6255	0.000122128	0.00971429	-0.724192
HISX_PSEPK	Histidinol dehydrogenase 1105521..1106846	32.1729	31.8763	32.0705	31.3229	31.1734	31.4337	31.6749	0.00316939	0.00994709	-0.729916
Q88CE7_PSEPK	activator of NRII(GlnL/NtrB) phosphatase (complement(5968077..5967739))	33.9503	33.7042	33.9902	33.221	33.1836	33.0487	33.5163	0.00213511	0.00885906	-0.730484
Q88CU5_PSEPK	malic enzyme B (complement(5809288..5808020))	34.3515	34.2994	34.2791	33.5803	33.4417	33.6968	33.9415	0.000658717	0.00926316	-0.737082
ARGJ_PSEPK	Glutamate N-acetyltransferase/Amino-acid acetyltransferase 1534992..1536209	31.3467	31.2643	31.3488	30.5742	30.5229	30.6454	30.9504	8.12725e-05	0.01275	-0.739097
Q88I79_PSEPK	acetoacetyl CoA-transferase (subunit A) 3533323..3534021	27.9858	27.6765	27.6802	27.4837	26.5102	27.1288	27.4109	0.0706478	0.086419	-0.739953
HSLU_PSEPK	protease HslVU, ATPase component 5697367..5698710	31.7614	31.8254	31.8516	31.4309	30.6671	31.1027	31.4398	0.0286307	0.0399933	-0.745909
Q88DD4_PSEPK	GTPase HflX (complement(5564246..5562945))	28.4587	28.4793	28.3429	27.7389	27.7887	27.5125	28.0535	0.00141502	0.00821239	-0.74692
Q88F96_PSEPK	Electron transfer flavoprotein subunit beta (complement(4747761..4747012))	34.7377	34.7022	34.6153	33.9454	33.8788	33.973	34.3087	8.07052e-05	0.0136	-0.752647
Q88KY6_PSEPK	conserved protein of unknown function (complement(2460803..2460324))	28.4845	28.2744	28.158	27.7462	27.4005	27.5113	27.9291	0.00572825	0.0113731	-0.752977
Q88JH3_PSEPK	putative Periplasmic binding protein 3064132..3065058	32.1082	32.1885	32.3143	31.9604	31.7372	30.6135	31.8203	0.142744	0.155125	-0.766661
Q88FA4_PSEPK	citrate synthase 4739474..4740763	33.0025	32.8938	33.052	32.2159	31.9532	32.4753	32.5988	0.00823662	0.0164528	-0.767992
Q88PK2_PSEPK	donor of Fe2+ and regulator of cysteine desulfurase activity 983342..983542	29.5829	29.1452	29.4959	28.8417	28.5466	28.4975	29.0183	0.0104845	0.0188603	-0.779357
CYSD_PSEPK	Sulfate adenylyltransferase subunit 2 1489404..1490321	31.516	31.5818	31.546	30.8089	30.6722	30.8165	31.1569	0.000102334	0.0113333	-0.782052
Q88NY5_PSEPK	glutamate / aspartate ABC transporter - ATP binding subunit (complement(1224045..1223275))	28.568	28.4281	28.4044	27.5838	27.7073	27.7596	28.0752	0.000427078	0.00688372	-0.783281
Q88K19_PSEPK	Glutathione S-transferase family protein (complement(2821331..2820711))	30.3538	30.5394	30.2089	29.5681	29.3426	29.8207	29.9722	0.00928309	0.017593	-0.790218
Q88EI2_PSEPK	arginine N-succinyltransferase, subunit alpha (complement(5090936..5089917))	30.6601	30.5489	30.5752	29.7062	29.6125	30.0766	30.1966	0.0054384	0.0118599	-0.79628
Q88I81_PSEPK	methylglyoxal reductase (complement(3532229..3531468))	28.3466	28.2943	28.4654	27.7366	27.4888	27.4836	27.9692	0.00121348	0.00742857	-0.79909
Q88Q70_PSEPK	NADH dehydrogenase (complement(735316..734021))	31.1023	31.1026	31.1297	30.2736	29.9362	30.7186	30.7105	0.0240718	0.0359852	-0.802049
OADC_PSEPK	Oxaloacetate decarboxylase 1585389..1586264	27.0462	26.607	26.9792	26.44	25.3857	26.3855	26.474	0.0939571	0.106254	-0.807048
Q88N91_PSEPK	ClpXP protease specificity-enhancing factor 1507600..1508061	29.2958	28.9206	29.033	28.0431	28.16	28.619	28.6786	0.0176843	0.02721	-0.809078
RBFA_PSEPK	Ribosome-binding factor A (complement(5356103..5355705))	31.5595	31.2429	31.4485	30.4492	30.5653	30.8034	31.0115	0.00436002	0.0122424	-0.811003
Q88NZ7_PSEPK	putative Iron-chelator utilization protein (complement(1205223..1204462))	28.8986	28.906	28.9111	28.5645	27.309	28.3971	28.4977	0.107154	0.11794	-0.815026
Q88QI2_PSEPK	Thioredoxin (complement(598944..598072))	30.6631	30.5527	30.6671	30.1547	29.4932	29.7854	30.2194	0.0138433	0.0233839	-0.816533
Q88N54_PSEPK	pyruvate kinase II (complement(1552821..1551367))	34.7056	34.6703	34.5872	33.8974	33.6624	33.9479	34.2451	0.000986188	0.00731034	-0.818495
PHAG_PSEPK	(R)-3-hydroxydecanoyl-ACP:CoA transacylase (complement(1607533..1606646))	29.0465	29.2843	29.0892	28.471	28.0843	28.3869	28.727	0.00395506	0.0105253	-0.825928
A0A140FWR8_PSEPK	conserved protein of unknown function (complement(5490782..5490126))	27.2543	27.149	27.4167	26.3909	26.0694	26.8797	26.86	0.0290551	0.0403661	-0.826682
MQO2_PSEPK	malate:quinone oxidoreductase 1427900..1429483	33.4334	33.3012	33.0581	32.15	32.4708	32.6833	32.8495	0.0120133	0.0216982	-0.829531
Q88EY5_PSEPK	putative enzyme (complement(4906797..4906009))	29.9047	30.4811	30.101	29.4031	28.9102	29.6755	29.7459	0.0412821	0.0559302	-0.832651
Q88LW3_PSEPK	conserved protein of unknown function (complement(2040441..2040274))	29.1684	28.1574	28.4269	27.7398	27.7423	27.7481	28.1638	0.0497407	0.0655903	-0.840837
Q88C80_PSEPK	aminoacrylate/iminopropionate hydrolase/deaminase 6051271..6051651	33.58	33.0543	33.59	32.7086	32.6129	32.3712	32.9862	0.0142772	0.023785	-0.843866
Q88GF6_PSEPK	putative shikimate 5-dehydrogenase (complement(4298053..4297232))	30.6804	30.5178	30.4675	29.5523	29.7251	29.8242	30.1279	0.00111664	0.00791304	-0.854725
A0A140FWJ5_PSEPK	conserved protein of unknown function 4413330..4414322	27.0783	27.2928	26.9156	26.8928	26.0577	25.771	26.668	0.0730144	0.0883153	-0.855064
Q88MA2_PSEPK	cob(I)alamin adenolsyltransferase/cobinamide ATP-dependent adenolsyltransferase 1867279..1867890	28.952	29.0406	28.8	27.9132	28.13	28.179	28.5025	0.00135396	0.00674074	-0.856788
Q88N90_PSEPK	putative Lipoprotein (complement(1508701..1508123))	29.8086	29.611	29.4358	28.1561	29.1554	28.9695	29.1894	0.057654	0.0731326	-0.858136
[truncated: 60 more rows]

## Sheet: Sheet1
4Gly_10_1	5Gly_10_2	6Gly_10_3	13GlyBen_10_1	14GlyBen_10_2	15GlyBen_10_3	Student's T-test Significant GlyBen_Control_Gly	Student's T-test significant	Abundance ratio	Student's T-test p-value GlyBen_Control_Gly	Student's T-test q-value GlyBen_Control_Gly	Student's T-test Difference GlyBen_Control_Gly	Student's T-test Test statistic GlyBen_Control_Gly	Protein IDs	Majority protein IDs
[truncated: 1,925 more rows]
